# Supplementary material for: The untargeted urine volatilome for biomedical applications: methodology and volatilome database
Source: Biol Proced Online. 2022 Dec 1;24:20. doi: 10.1186/s12575-022-00184-w (PMC9714113; doi:10.1186/s12575-022-00184-w)
Supplement: Supplementary file 1 — Additional file 1: Table S1. The biomedical untargeted urinary volatilome database (uBIOVOC DB). Table S2. Summary of the sample collection conditions used by the 34 analysed studies. Table S3. Summary of the analytical conditions used by the 34 studies using them. Table S4. Summary of the GC-MS conditions used by the 34 analysed studies. Table S5. Summary of the applications analysed by the 34 analysed studies. Table S6. The urinary volatilome database by biomedical applications. [file 12575_2022_184_MOESM1_ESM.xlsx]

## Sheet: captions
Table	Caption
Table S1	The biomedical untargeted urinary volatilome database (uBIOVOC DB).
Table S2	Summary of the sample collection conditions used by the 34 analyzed studies.
Table S3	Summary of the analytical conditions used by the 34 studies using them.
Table S4	Summary of the GC-MS conditions used by the 34 analyzed studies.
Table S5	Summary of the applications analyzed by the 34 analyzed studies.
Table S5	The urinary volatilome database divided by biomedical appliations.

## Sheet: Table S1
#	Chemical name	Times found in analyzed articles	InChIKey	PubChem CID	Chemical Formula	Molecular Weight (g/mol)	CAS	KEGG	ChEBI ID	HMDB ID	LIPIDMAPS ID	Drugbank ID	Kingdom	Superclass	Class	Subclass	Parent Level 1
1	2-pentanone	21	XNLICIUVMPYHGG-UHFFFAOYSA-N	7895	C5H10O	86.13	107-87-9	C01949	16472	HMDB0034235	LMFA12000003	NA	Organic compounds	Organic oxygen compounds	Organooxygen compounds	Carbonyl compounds	Ketones
2	4-heptanone	18	HCFAJYNVAYBARA-UHFFFAOYSA-N	31246	C7H14O	114.19	123-19-3	NA	NA	HMDB0004814	LMFA12000118	NA	Organic compounds	Organic oxygen compounds	Organooxygen compounds	Carbonyl compounds	Ketones
3	hexanal	15	JARKCYVAAOWBJS-UHFFFAOYSA-N	6184	C6H12O	100.16	1219803-74-3	NA	NA	HMDB0005994	LMFA06000109	NA	Organic compounds	Organic oxygen compounds	Organooxygen compounds	Carbonyl compounds	Aldehydes
4	dimethyl disulfide	14	WQOXQRCZOLPYPM-UHFFFAOYSA-N	12232	C2H6S2	94.2	624-92-0	C08371	4608	HMDB0005879	NA	NA	Organic compounds	Organosulfur compounds	Organic disulfides	Dialkyldisulfides	Dialkyldisulfides
5	2-butanone	13	ZWEHNKRNPOVVGH-UHFFFAOYSA-N	6569	C4H8O	72.11	135311-02-3	C02845	28398	HMDB0000474	LMFA12000043	NA	Organic compounds	Organic oxygen compounds	Organooxygen compounds	Carbonyl compounds	Ketones
6	2-propanone	13	CSCPPACGZOOCGX-UHFFFAOYSA-N	180	C3H6O	58.08	4468-52-4	C00207	15347	HMDB0001659	LMFA12000057	NA	Organic compounds	Organic oxygen compounds	Organooxygen compounds	Carbonyl compounds	Ketones
7	2-heptanone	12	CATSNJVOTSVZJV-UHFFFAOYSA-N	8051	C7H14O	114.19	110-43-0	C08380	5672	HMDB0003671	LMFA12000004	NA	Organic compounds	Organic oxygen compounds	Organooxygen compounds	Carbonyl compounds	Ketones
8	nonanal	12	GYHFUZHODSMOHU-UHFFFAOYSA-N	31289	C9H18O	142.24	124-19-6	NA	84268	HMDB0059835	LMFA06000040	NA	Organic compounds	Organic oxygen compounds	Organooxygen compounds	Carbonyl compounds	Aldehydes
9	phenol	12	ISWSIDIOOBJBQZ-UHFFFAOYSA-N	996	C6H6O	94.11	100790-31-6	C00146	15882	HMDB0000228	NA	DB03255	Organic compounds	Benzenoids	Phenols	1-hydroxy-4-unsubstituted benzenoids	1-hydroxy-4-unsubstituted benzenoids
10	Acetic acid	11	QTBSBXVTEAMEQO-UHFFFAOYSA-N	176	C2H4O2	60.05	1173022-32-6	C00033	15366	HMDB0000042	LMFA01010002	NA	Organic compounds	Organic acids and derivatives	Carboxylic acids and derivatives	Carboxylic acids	Carboxylic acids
11	3-hexanone	10	PFCHFHIRKBAQGU-UHFFFAOYSA-N	11509	C6H12O	100.16	589-34-4	NA	NA	HMDB0000753	LMFA12000049	NA	Organic compounds	Organic oxygen compounds	Organooxygen compounds	Carbonyl compounds	Ketones
12	Carvone	10	ULDHMXUKGWMISQ-UHFFFAOYSA-N	7439	C10H14O	150.22	2244-16-8	NA	38265	HMDB0035824	NA	NA	Organic compounds	Lipids and lipid-like molecules	Prenol lipids	Monoterpenoids	Menthane monoterpenoids
13	Furan	10	YLQBMQCUIZJEEH-UHFFFAOYSA-N	8029	C4H4O	68.07	110-00-9	C14275	35559	HMDB0013785	NA	NA	Organic compounds	Organoheterocyclic compounds	Heteroaromatic compounds	Heteroaromatic compounds	Heteroaromatic compounds
14	1-Hexanol, 2-ethyl-	9	YIWUKEYIRIRTPP-UHFFFAOYSA-N	7720	C8H18O	130.23	104-76-7	C02498	16011	HMDB0031231	NA	NA	Organic compounds	Lipids and lipid-like molecules	Fatty Acyls	Fatty alcohols	Fatty alcohols
15	2,5-Dimethylfurane	9	GSNUFIFRDBKVIE-UHFFFAOYSA-N	12266	C6H8O	96.13	625-86-5	NA	NA	HMDB0033182	NA	NA	Organic compounds	Organoheterocyclic compounds	Heteroaromatic compounds	Heteroaromatic compounds	Heteroaromatic compounds
16	3-methylbutanal	9	YGHRJJRRZDOVPD-UHFFFAOYSA-N	11552	C5H10O	86.13	590-86-3	C07329	16638	HMDB0006478	NA	NA	Organic compounds	Organic oxygen compounds	Organooxygen compounds	Carbonyl compounds	Aldehydes
17	benzaldehyde	9	HUMNYLRZRPPJDN-UHFFFAOYSA-N	240	C7H6O	106.12	100-52-7	C00193	17169	HMDB0006115	NA	NA	Organic compounds	Benzenoids	Benzene and substituted derivatives	Benzoyl derivatives	Benzoyl derivatives
18	methanethiol	9	LSDPWZHWYPCBBB-UHFFFAOYSA-N	878	CH4S	48.11	17719-48-1	C00409	16007	HMDB0003227	NA	NA	Organic compounds	Organosulfur compounds	Thiols	Alkylthiols	Alkylthiols
19	Pyrrole	9	KAESVJOAVNADME-UHFFFAOYSA-N	8027	C4H5N	67.09	109-97-7	C19907	19203	HMDB0035924	NA	NA	Organic compounds	Organoheterocyclic compounds	Heteroaromatic compounds	Heteroaromatic compounds	Heteroaromatic compounds
20	(RS)-2-Methylbutanal	8	BYGQBDHUGHBGMD-UHFFFAOYSA-N	7284	C5H10O	86.13	26140-47-6	C02223	16182	HMDB0031526	NA	NA	Organic compounds	Organic oxygen compounds	Organooxygen compounds	Carbonyl compounds	Aldehydes
21	2-hexanone	8	QQZOPKMRPOGIEB-UHFFFAOYSA-N	11583	C6H12O	100.16	108-94-1	NA	NA	HMDB0005842	LMFA12000048	NA	Organic compounds	Organic oxygen compounds	Organooxygen compounds	Carbonyl compounds	Ketones
22	4-methylphenol	8	IWDCLRJOBJJRNH-UHFFFAOYSA-N	2879	C7H8O	108.14	106-44-5	C01468	17847	HMDB0001858	NA	DB01688	Organic compounds	Benzenoids	Phenols	Cresols	Para cresols
23	Furyl-methanal	8	HYBBIBNJHNGZAN-UHFFFAOYSA-N	7362	C5H4O2	96.08	39276-09-0	C14279	34768	HMDB0032914	NA	NA	Organic compounds	Organic oxygen compounds	Organooxygen compounds	Carbonyl compounds	Aldehydes
24	Methyl 5-methylfuryl sulfide	8	RESBOJMQOGJOMW-UHFFFAOYSA-N	61657	C6H8OS	128.19	13678-59-6	NA	NA	HMDB0041566	NA	NA	Organic compounds	Organosulfur compounds	Thioethers	Aryl thioethers	Aryl thioethers
25	Phenylmethane	8	YXFVVABEGXRONW-UHFFFAOYSA-N	1140	C7H8	92.14	108-88-3	C01455	17578	HMDB0034168	NA	DB01900	Organic compounds	Benzenoids	Benzene and substituted derivatives	Toluenes	Toluenes
26	Polydipentene	8	XMGQYMWWDOXHJM-UHFFFAOYSA-N	22311	C10H16	136.23	138-86-3	C06078	15384	HMDB0032473	NA	NA	Organic compounds	Lipids and lipid-like molecules	Prenol lipids	Monoterpenoids	Menthane monoterpenoids
27	Sylvan	8	VQKFNUFAXTZWDK-UHFFFAOYSA-N	10797	C5H6O	82.1	27137-41-3	NA	NA	HMDB0013749	NA	NA	Organic compounds	Organoheterocyclic compounds	Heteroaromatic compounds	Heteroaromatic compounds	Heteroaromatic compounds
28	Trisulfide, dimethyl	8	YWHLKYXPLRWGSE-UHFFFAOYSA-N	19310	C2H6S3	126.3	3658-80-8	C08372	4614	HMDB0013780	NA	NA	Organic compounds	Organosulfur compounds	Organic trisulfides	Organic trisulfides	Organic trisulfides
29	1,2-Dihydro-1,1,6-trimethylnaphthalene	7	RTUMCNDCAVLXEP-UHFFFAOYSA-N	121677	C13H16	172.27	30364-38-6	NA	NA	HMDB0040284	NA	NA	Organic compounds	Benzenoids	Naphthalenes	Naphthalenes	Naphthalenes
30	2,6-dimethyl-7-octen-2-ol	7	XSNQECSCDATQEL-UHFFFAOYSA-N	29096	C10H20O	156.26	18479-58-8	NA	NA	NA	NA	NA	Organic compounds	Organic oxygen compounds	Organooxygen compounds	Alcohols and polyols	Tertiary alcohols
31	4-methyl-2-heptanone	7	BIFPSSTVLFHHEI-UHFFFAOYSA-N	94317	C8H16O	128.21	6137-06-0	NA	NA	NA	NA	NA	Organic compounds	Organic oxygen compounds	Organooxygen compounds	Carbonyl compounds	Ketones
32	N-Heptanal	7	FXHGMKSSBGDXIY-UHFFFAOYSA-N	8130	C7H14O	114.19	111-71-7	C14390	34787	HMDB0031475	LMFA06000001	NA	Organic compounds	Organic oxygen compounds	Organooxygen compounds	Carbonyl compounds	Aldehydes
33	octanal	7	NUJGJRNETVAIRJ-UHFFFAOYSA-N	454	C8H16O	128.21	124-13-0	C01545	17935	HMDB0001140	LMFA06000028	NA	Organic compounds	Organic oxygen compounds	Organooxygen compounds	Carbonyl compounds	Aldehydes
34	Para- alpha-dimethylstyrene	7	MMSLOZQEMPDGPI-UHFFFAOYSA-N	62385	C10H12	132.2	1195-32-0	NA	NA	HMDB0029641	NA	NA	Organic compounds	Benzenoids	Benzene and substituted derivatives	Phenylpropenes	Phenylpropenes
35	trans-Damascenone	7	POIARNZEYGURDG-FNORWQNLSA-N	5366074	C13H18O	190.28	23696-85-7	NA	67251	HMDB0013804	LMPR01070304	NA	Organic compounds	Organic oxygen compounds	Organooxygen compounds	Carbonyl compounds	Alpha,beta-unsaturated carbonyl compounds
36	1H-indole	6	SIKJAQJRHWYJAI-UHFFFAOYSA-N	798	C8H7N	117.15	120-72-9	C00463	16881	HMDB0000738	NA	DB04532	Organic compounds	Organoheterocyclic compounds	Indoles and derivatives	Indoles	Indoles
37	1-octanol	6	KBPLFHHGFOOTCA-UHFFFAOYSA-N	957	C8H18O	130.23	111-87-5	C00756	16188	HMDB0001183	LMFA05000130	NA	Organic compounds	Lipids and lipid-like molecules	Fatty Acyls	Fatty alcohols	Fatty alcohols
38	alpha-calacorene	6	CUUMXRBKJIDIAY-ZDUSSCGKSA-N	12302243	C15H20	200.32	21391-99-1	NA	NA	NA	NA	NA	Organic compounds	Lipids and lipid-like molecules	Prenol lipids	Sesquiterpenoids	Sesquiterpenoids
39	decanal	6	KSMVZQYAVGTKIV-UHFFFAOYSA-N	8175	C10H20O	156.26	112-31-2	C12307	31457	HMDB0011623	LMFA06000052	NA	Organic compounds	Organic oxygen compounds	Organooxygen compounds	Carbonyl compounds	Aldehydes
40	ethanol	6	LFQSCWFLJHTTHZ-UHFFFAOYSA-N	702	C2H6O	46.07	121182-78-3	C00469	16236	HMDB0000108	NA	DB00898	Organic compounds	Organic oxygen compounds	Organooxygen compounds	Alcohols and polyols	Primary alcohols
41	Ethyl ethanoate	6	XEKOWRVHYACXOJ-UHFFFAOYSA-N	8857	C4H8O2	88.11	141-78-6	C00849	27750	HMDB0031217	NA	NA	Organic compounds	Organic acids and derivatives	Carboxylic acids and derivatives	Carboxylic acid derivatives	Carboxylic acid esters
42	hemimellitol	6	FYGHSUNMUKGBRK-UHFFFAOYSA-N	10686	C9H12	120.19	25551-13-7	C14518	34037	HMDB0059901	NA	NA	Organic compounds	Benzenoids	Benzene and substituted derivatives	Benzene and substituted derivatives	Benzene and substituted derivatives
43	Methyl 2-furyl ketone	6	IEMMBWWQXVXBEU-UHFFFAOYSA-N	14505	C6H6O2	110.11	1192-62-7	NA	59983	HMDB0033127	NA	NA	Organic compounds	Organic oxygen compounds	Organooxygen compounds	Carbonyl compounds	Ketones
44	Pentylfuran	6	YVBAUDVGOFCUSG-UHFFFAOYSA-N	19602	C9H14O	138.21	3777-69-3	NA	NA	HMDB0013824	NA	NA	Organic compounds	Organoheterocyclic compounds	Heteroaromatic compounds	Heteroaromatic compounds	Heteroaromatic compounds
45	Phenylmethylketone	6	KWOLFJPFCHCOCG-UHFFFAOYSA-N	7410	C8H8O	120.15	103-84-4	C07113	27632	HMDB0033910	NA	DB04619	Organic compounds	Organic oxygen compounds	Organooxygen compounds	Carbonyl compounds	Ketones
46	1,3-Cyclohexadiene, 1-methyl-4-(1-methylethyl)-	5	YHQGMYUVUMAZJR-UHFFFAOYSA-N	7462	C10H16	136.23	8013-00-1	C09898	10334	HMDB0036995	LMPR0102090026	NA	Organic compounds	Lipids and lipid-like molecules	Prenol lipids	Monoterpenoids	Menthane monoterpenoids
47	1-butanol	5	LRHPLDYGYMQRHN-UHFFFAOYSA-N	263	C4H10O	74.12	107569-51-7	C06142	28885	HMDB0004327	LMFA05000109	DB02145	Organic compounds	Organic oxygen compounds	Organooxygen compounds	Alcohols and polyols	Primary alcohols
48	1-methyl-4-propan-2-ylbenzene	5	HFPZCAJZSCWRBC-UHFFFAOYSA-N	7463	C10H14	134.22	25155-15-1	C06575	28768	HMDB0005805	LMPR0102090014	NA	Organic compounds	Lipids and lipid-like molecules	Prenol lipids	Monoterpenoids	Aromatic monoterpenoids
49	1-methyl-4-propan-2-ylcyclohexa-1,4-diene	5	YKFLAYDHMOASIY-UHFFFAOYSA-N	7461	C10H16	136.23	99-85-4	C09900	10577	HMDB0005806	LMPR0102090027	NA	Organic compounds	Hydrocarbons	Unsaturated hydrocarbons	Branched unsaturated hydrocarbons	Branched unsaturated hydrocarbons
50	2-(4-methyl-1-cyclohex-3-enyl)-2-propanol	5	WUOACPNHFRMFPN-UHFFFAOYSA-N	17100	C10H18O	154.25	10482-56-1	C16772	NA	NA	NA	NA	Organic compounds	Lipids and lipid-like molecules	Prenol lipids	Monoterpenoids	Menthane monoterpenoids
51	2,2,4-trimethyl-3-oxabicyclo[2.2.2]octane	5	WEEGYLXZBRQIMU-UHFFFAOYSA-N	2758	C10H18O	154.25	10458-11-4	C09844	NA	HMDB0004472	LMPR0102090019	NA	Organic compounds	Organoheterocyclic compounds	Oxanes	Oxanes	Oxanes
52	2-methoxyphenol	5	LHGVFZTZFXWLCP-UHFFFAOYSA-N	460	C7H8O2	124.14	26638-03-9	C01502	28591	HMDB0001398	NA	NA	Organic compounds	Benzenoids	Phenols	Methoxyphenols	Methoxyphenols
53	3-methyl-1-butanol	5	PHTQWCKDNZKARW-UHFFFAOYSA-N	31260	C5H12O	88.15	123-51-3	C07328	15837	HMDB0006007	LMFA05000108	DB02296	Organic compounds	Organic oxygen compounds	Organooxygen compounds	Alcohols and polyols	Primary alcohols
54	3-methyl-2-pentanone	5	UIHCLUNTQKBZGK-UHFFFAOYSA-N	11262	C6H12O	100.16	565-61-7	NA	NA	NA	LMFA12000027	NA	Organic compounds	Organic oxygen compounds	Organooxygen compounds	Carbonyl compounds	Ketones
55	cyclohexanone	5	JHIVVAPYMSGYDF-UHFFFAOYSA-N	7967	C6H10O	98.14	108-94-1	C00414	17854	HMDB0003315	NA	DB02060	Organic compounds	Organic oxygen compounds	Organooxygen compounds	Carbonyl compounds	Ketones
56	decanoic acid	5	GHVNFZFCNZKVNT-UHFFFAOYSA-N	2969	C10H20O2	172.26	111-27-3	C01571	30813	HMDB0000511	LMFA01010010	DB03600	Organic compounds	Lipids and lipid-like molecules	Fatty Acyls	Fatty acids and conjugates	Medium-chain fatty acids
57	Dithiocarbonic anhydride	5	QGJOPFRUJISHPQ-UHFFFAOYSA-N	6348	CS2	76.15	12539-80-9	C19033	23012	HMDB0036574	NA	NA	Inorganic compounds	Homogeneous non-metal compounds	Other non-metal organides	Other non-metal sulfides	Other non-metal sulfides
58	ionene	5	LTMQZVLXCLQPCT-UHFFFAOYSA-N	68057	C13H18	174.28	475-03-6	NA	NA	HMDB0059826	NA	NA	Organic compounds	Benzenoids	Tetralins	Tetralins	Tetralins
59	N-Heptan-3-one	5	NGAZZOYFWWSOGK-UHFFFAOYSA-N	7802	C7H14O	114.19	106-35-4	NA	50139	HMDB0031482	LMFA12000047	NA	Organic compounds	Organic oxygen compounds	Organooxygen compounds	Carbonyl compounds	Ketones
60	N-Hexane	5	VLKZOEOYAKHREP-UHFFFAOYSA-N	8058	C6H14	86.18	110-54-3	C11271	29021	HMDB0029600	LMFA11000007	DB02764	Organic compounds	Hydrocarbons	Saturated hydrocarbons	Alkanes	Alkanes
61	Para-Cymen-8-ol	5	XLPDVYGDNRIQFV-UHFFFAOYSA-N	14529	C10H14O	150.22	1197-01-9	NA	NA	HMDB0029652	NA	NA	Organic compounds	Benzenoids	Benzene and substituted derivatives	Phenylpropanes	Phenylpropanes
62	p-Xylol	5	URLKBWYHVLBVBO-UHFFFAOYSA-N	7809	C8H10	106.16	106-42-3	C06756	27417	HMDB0059924	NA	DB03463	Organic compounds	Benzenoids	Benzene and substituted derivatives	Xylenes	p-Xylenes
63	Octanoic acid	5	WWZKQHOCKIZLMA-UHFFFAOYSA-N	379	C8H16O2	144.21	124-07-2	C06423	28837	HMDB0000482	LMFA01010008	DB04519	Organic compounds	Lipids and lipid-like molecules	Fatty Acyls	Fatty acids and conjugates	Medium-chain fatty acids
64	Terpin-4-en-1-ol	5	WRYLYDPHFGVWKC-UHFFFAOYSA-N	11230	C10H18O	154.25	1336-05-6	C17073	78884	HMDB0035833	NA	NA	Organic compounds	Lipids and lipid-like molecules	Prenol lipids	Monoterpenoids	Menthane monoterpenoids
65	Terpinolen	5	MOYAFQVGZZPNRA-UHFFFAOYSA-N	11463	C10H16	136.23	586-62-9	C06075	9457	HMDB0036994	LMPR0102090062	NA	Organic compounds	Lipids and lipid-like molecules	Prenol lipids	Monoterpenoids	Menthane monoterpenoids
66	Theaspirane, II	5	GYUZHTWCNKINPY-UHFFFAOYSA-N	61953	C13H22O	194.31	169102-88-9	NA	NA	HMDB0036823	NA	NA	Organic compounds	Organoheterocyclic compounds	Tetrahydrofurans	Tetrahydrofurans	Tetrahydrofurans
67	Valerylaldehyde	5	HGBOYTHUEUWSSQ-UHFFFAOYSA-N	8063	C5H10O	86.13	110-62-3	NA	84069	HMDB0031206	LMFA06000251	DB01919	Organic compounds	Organic oxygen compounds	Organooxygen compounds	Carbonyl compounds	Aldehydes
68	(S)-Phellandral	4	AEVLWICMAHGAMS-UHFFFAOYSA-N	89488	C10H16O	152.23	21391-98-0	NA	NA	HMDB0035600	NA	NA	Organic compounds	Lipids and lipid-like molecules	Prenol lipids	Monoterpenoids	Menthane monoterpenoids
69	2-ethoxy-2-methylpropane	4	NUMQCACRALPSHD-UHFFFAOYSA-N	12512	C6H14O	102.17	637-92-3	NA	NA	NA	NA	NA	Organic compounds	Organic oxygen compounds	Organooxygen compounds	Ethers	Dialkyl ethers
70	2-methyl-1-propanol	4	ZXEKIIBDNHEJCQ-UHFFFAOYSA-N	6560	C4H10O	74.12	68989-27-5	C14710	NA	HMDB0006006	LMFA05000100	NA	Organic compounds	Organic oxygen compounds	Organooxygen compounds	Alcohols and polyols	Primary alcohols
71	3-ethyl-1-cyclopentanone	4	XERALSLWOPMNRJ-UHFFFAOYSA-N	139121	C7H12O	112.17	10264-55-8	NA	NA	NA	NA	NA	Organic compounds	Organic oxygen compounds	Organooxygen compounds	Carbonyl compounds	Ketones
72	3-methylfuran	4	KJRRQXYWFQKJIP-UHFFFAOYSA-N	13587	C5H6O	82.1	930-27-8	NA	NA	NA	NA	NA	Organic compounds	Organoheterocyclic compounds	Heteroaromatic compounds	Heteroaromatic compounds	Heteroaromatic compounds
73	4-methyl-2-pentanone	4	NTIZESTWPVYFNL-UHFFFAOYSA-N	7909	C6H12O	100.16	108-10-1	C19263	82344	HMDB0002939	LMFA12000033	NA	Organic compounds	Organic oxygen compounds	Organooxygen compounds	Carbonyl compounds	Ketones
74	5-Methyl-2-(1-methylethyl)cyclohexanol	4	NOOLISFMXDJSKH-UHFFFAOYSA-N	1254	C10H20O	156.26	1490-04-6	D04849	25187	HMDB0035765	NA	NA	Organic compounds	Lipids and lipid-like molecules	Prenol lipids	Monoterpenoids	Menthane monoterpenoids
75	5-methyl-3-hexanone	4	DXVYLFHTJZWTRF-UHFFFAOYSA-N	12187	C7H14O	114.19	623-56-3	NA	NA	HMDB0005841	LMFA12000088	NA	Organic compounds	Organic oxygen compounds	Organooxygen compounds	Carbonyl compounds	Ketones
76	benzene	4	UHOVQNZJYSORNB-UHFFFAOYSA-N	241	C6H6	78.11	1053658-43-7	C01407	16716	HMDB0001505	NA	NA	Organic compounds	Benzenoids	Benzene and substituted derivatives	Benzene and substituted derivatives	Benzene and substituted derivatives
77	Duodecane	4	SNRUBQQJIBEYMU-UHFFFAOYSA-N	8182	C12H26	170.33	112-40-3	C08374	28817	HMDB0031444	LMFA11000004	DB02771	Organic compounds	Hydrocarbons	Saturated hydrocarbons	Alkanes	Alkanes
78	Furan, 2-methyl, 5-ethyl	4	NBXLPPVOZWYADY-UHFFFAOYSA-N	74346	C7H10O	110.15	1703-52-2	NA	NA	HMDB0029728	NA	NA	Organic compounds	Organoheterocyclic compounds	Heteroaromatic compounds	Heteroaromatic compounds	Heteroaromatic compounds
79	Linolool	4	CDOSHBSSFJOMGT-UHFFFAOYSA-N	6549	C10H18O	154.25	11024-20-7	C03985	17580	HMDB0036100	NA	NA	Organic compounds	Lipids and lipid-like molecules	Prenol lipids	Monoterpenoids	Acyclic monoterpenoids
80	Methyl cinnamic aldehyde	4	VLUMOWNVWOXZAU-CLFYSBASSA-N	5354896	C10H10O	146.19	101-39-3	NA	NA	HMDB0031566	NA	NA	Organic compounds	Phenylpropanoids and polyketides	Cinnamaldehydes	Cinnamaldehydes	Cinnamaldehydes
81	Methyl-Pyrazine	4	CAWHJQAVHZEVTJ-UHFFFAOYSA-N	7976	C5H6N2	94.11	109-07-9	NA	NA	HMDB0033112	NA	NA	Organic compounds	Organoheterocyclic compounds	Diazines	Pyrazines	Pyrazines
82	Nchem.180-comp3	4	HJOVHMDZYOCNQW-UHFFFAOYSA-N	6544	C9H14O	138.21	78-59-1	C14743	34800	HMDB0031195	NA	NA	Organic compounds	Organic oxygen compounds	Organooxygen compounds	Carbonyl compounds	Ketones
83	Ortho-cymene	4	WWRCMNKATXZARA-UHFFFAOYSA-N	10703	C10H14	134.22	25155-15-1	NA	NA	HMDB0037050	NA	NA	Organic compounds	Benzenoids	Benzene and substituted derivatives	Cumenes	Cumenes
84	Phenol, p-tert-butyl-	4	QHPQWRBYOIRBIT-UHFFFAOYSA-N	7393	C10H14O	150.22	27178-34-3	C14200	NA	HMDB0032063	NA	NA	Organic compounds	Benzenoids	Benzene and substituted derivatives	Phenylpropanes	Phenylpropanes
85	Piperitone	4	YSTPAHQEHQSRJD-UHFFFAOYSA-N	6987	C10H16O	152.23	4573-50-6	NA	48933	HMDB0034975	NA	NA	Organic compounds	Lipids and lipid-like molecules	Prenol lipids	Monoterpenoids	Menthane monoterpenoids
86	p-Menthane, 1,4-epoxy	4	RFFOTVCVTJUTAD-UHFFFAOYSA-N	10106	C10H18O	154.25	470-67-7	C16909	80788	HMDB0036096	NA	NA	Organic compounds	Lipids and lipid-like molecules	Prenol lipids	Monoterpenoids	Bicyclic monoterpenoids
87	Prenylacetone	4	UHEPJGULSIKKTP-UHFFFAOYSA-N	9862	C8H14O	126.2	110-93-0	C07287	16310	HMDB0035915	LMFA12000039	NA	Organic compounds	Organic oxygen compounds	Organooxygen compounds	Carbonyl compounds	Ketones
88	propanal	4	NBBJYMSMWIIQGU-UHFFFAOYSA-N	527	C3H6O	58.08	123-38-6	C00479	17153	HMDB0003366	NA	NA	Organic compounds	Organic oxygen compounds	Organooxygen compounds	Carbonyl compounds	Aldehydes
89	pyridine	4	JUJWROOIHBZHMG-UHFFFAOYSA-N	1049	C5H5N	79.1	110-86-1	C00747	16227	HMDB0000926	NA	NA	Organic compounds	Organoheterocyclic compounds	Pyridines and derivatives	Pyridines and derivatives	Pyridines and derivatives
90	tetradecane	4	BGHCVCJVXZWKCC-UHFFFAOYSA-N	12389	C14H30	198.39	629-59-4	NA	NA	HMDB0059907	LMFA11000586	DB03563	Organic compounds	Hydrocarbons	Saturated hydrocarbons	Alkanes	Alkanes
91	Tetrahydrolinalool	4	DLHQZZUEERVIGQ-UHFFFAOYSA-N	6548	C10H22O	158.28	106-21-8	NA	84242	HMDB0035246	NA	NA	Organic compounds	Organic oxygen compounds	Organooxygen compounds	Alcohols and polyols	Tertiary alcohols
92	Uns-trimethylbenzene	4	GWHJZXXIDMPWGX-UHFFFAOYSA-N	7247	C9H12	120.19	95-36-3	C14533	34039	HMDB0013733	NA	NA	Organic compounds	Benzenoids	Benzene and substituted derivatives	Benzene and substituted derivatives	Benzene and substituted derivatives
93	Valine aldehyde	4	AMIMRNSIRUDHCM-UHFFFAOYSA-N	6561	C4H8O	72.11	26140-46-5	NA	48943	HMDB0031243	NA	NA	Organic compounds	Organic oxygen compounds	Organooxygen compounds	Carbonyl compounds	Aldehydes
94	(1R,2S,5R)-5-methyl-2-propan-2-yl-1-cyclohexanol	3	NOOLISFMXDJSKH-KXUCPTDWSA-N	16666	C10H20O	156.26	1490-04-6	C00400	15409	HMDB0003352	LMPR0102090001	DB00825	Organic compounds	Lipids and lipid-like molecules	Prenol lipids	Monoterpenoids	Menthane monoterpenoids
95	(E)-3-penten-2-one	3	LABTWGUMFABVFG-ONEGZZNKSA-N	637920	C5H8O	84.12	3102-33-8	NA	NA	HMDB0001184	LMFA12000028	NA	Organic compounds	Organic oxygen compounds	Organooxygen compounds	Carbonyl compounds	Alpha,beta-unsaturated carbonyl compounds
96	(R)-1-Octen-3-ol	3	VSMOENVRRABVKN-UHFFFAOYSA-N	18827	C8H16O	128.21	24587-53-9	C14272	NA	HMDB0031299	LMFA05000090	NA	Organic compounds	Lipids and lipid-like molecules	Fatty Acyls	Fatty alcohols	Fatty alcohols
97	(Z)-N-hydroxybenzenecarboximidic acid methyl ester	3	HUYDCTLGGLCUTE-HJWRWDBZSA-N	9602988	C8H9NO2	151.16	67160-14-9	NA	NA	NA	NA	NA	Organic compounds	Benzenoids	Benzene and substituted derivatives	Benzene and substituted derivatives	Benzene and substituted derivatives
98	1,2,4,5-tetramethylbenzene	3	SQNZJJAZBFDUTD-UHFFFAOYSA-N	7269	C10H14	134.22	12408-10-5	C14534	NA	NA	NA	NA	Organic compounds	Benzenoids	Benzene and substituted derivatives	Benzene and substituted derivatives	Benzene and substituted derivatives
99	1,3-Di-tert-butylbenzene	3	ILNDSSCEZZFNGE-UHFFFAOYSA-N	136810	C14H22	190.32	1014-60-4	NA	NA	HMDB0061923	NA	NA	Organic compounds	Benzenoids	Benzene and substituted derivatives	Phenylpropanes	Phenylpropanes
100	1-decanol	3	MWKFXSUHUHTGQN-UHFFFAOYSA-N	8174	C10H22O	158.28	112-30-1	C01633	28903	HMDB0011624	LMFA05000062	NA	Organic compounds	Lipids and lipid-like molecules	Fatty Acyls	Fatty alcohols	Fatty alcohols
101	1-hexanol	3	ZSIAUFGUXNUGDI-UHFFFAOYSA-N	8103	C6H14O	102.17	111-27-3	NA	NA	HMDB0012971	LMFA05000117	NA	Organic compounds	Lipids and lipid-like molecules	Fatty Acyls	Fatty alcohols	Fatty alcohols
102	1-H-Inden-1-one,2,3-dihydro-3,3,5,6-tetramethyl	3	BXABKFVJTUQBMS-UHFFFAOYSA-N	599689	C13H16O	188.26	54789-22-9	NA	NA	HMDB0059683	NA	NA	Organic compounds	Benzenoids	Indanes	Indanones	Indanones
103	1-pentanol	3	AMQJEAYHLZJPGS-UHFFFAOYSA-N	6276	C5H12O	88.15	30899-19-5	C16834	44884	HMDB0013036	LMFA05000112	NA	Organic compounds	Organic oxygen compounds	Organooxygen compounds	Alcohols and polyols	Primary alcohols
104	2,2,5,5-tetramethyloxolane	3	BBLDTXFLAHKYFJ-UHFFFAOYSA-N	27010	C8H16O	128.21	15045-43-9	NA	NA	NA	NA	NA	Organic compounds	Organoheterocyclic compounds	Tetrahydrofurans	Tetrahydrofurans	Tetrahydrofurans
105	2,3,5-Trimethyl-Furan	3	NJXZFRUNHWKHEC-UHFFFAOYSA-N	517859	C7H10O	110.15	10504-04-8	NA	NA	HMDB0029721	NA	NA	Organic compounds	Organoheterocyclic compounds	Heteroaromatic compounds	Heteroaromatic compounds	Heteroaromatic compounds
106	2,4-ditert-butylphenol	3	ICKWICRCANNIBI-UHFFFAOYSA-N	7311	C14H22O	206.32	96-76-4	NA	89188	HMDB0013816	NA	NA	Organic compounds	Benzenoids	Benzene and substituted derivatives	Phenylpropanes	Phenylpropanes
107	2-Nonanone	3	VKCYHJWLYTUGCC-UHFFFAOYSA-N	13187	C9H18O	142.24	30642-09-2	NA	77927	HMDB0031266	LMFA12000052	NA	Organic compounds	Organic oxygen compounds	Organooxygen compounds	Carbonyl compounds	Ketones
108	2-oxopropanal	3	AIJULSRZWUXGPQ-UHFFFAOYSA-N	880	C3H4O2	72.06	51252-84-7	C00546	17158	HMDB0001167	NA	DB03587	Organic compounds	Organic oxygen compounds	Organooxygen compounds	Carbonyl compounds	Aldehydes
109	2-propanol	3	KFZMGEQAYNKOFK-UHFFFAOYSA-N	3776	C3H8O	60.1	21388-65-8	C01845	17824	HMDB0000863	NA	DB02325	Organic compounds	Organic oxygen compounds	Organooxygen compounds	Alcohols and polyols	Secondary alcohols
110	3,3,5,6,7-pentamethyl-1,2-dihydroindene	3	MFOOETCJBLULPZ-UHFFFAOYSA-N	14838848	C14H20	188.31	NA	NA	NA	NA	NA	NA	Organic compounds	Benzenoids	Indanes	Indanes	Indanes
111	3-methyl-2-heptanone	3	UHRZLJZZZDOHEX-UHFFFAOYSA-N	92927	C8H16O	128.21	2371-19-9	NA	NA	NA	LMFA12000025	NA	Organic compounds	Organic oxygen compounds	Organooxygen compounds	Carbonyl compounds	Ketones
112	4-methyl-2-pentanol	3	WVYWICLMDOOCFB-UHFFFAOYSA-N	7910	C6H14O	102.17	108-10-1	NA	NA	NA	NA	NA	Organic compounds	Organic oxygen compounds	Organooxygen compounds	Alcohols and polyols	Secondary alcohols
113	4-propan-2-ylbenzaldehyde	3	WTWBUQJHJGUZCY-UHFFFAOYSA-N	326	C10H12O	148.2	122-03-2	C06577	28671	HMDB0002214	NA	NA	Organic compounds	Lipids and lipid-like molecules	Prenol lipids	Monoterpenoids	Aromatic monoterpenoids
114	6,9-Epoxy-3,5(13)-megastigmadiene	3	DUPDJVDPPBFBPL-UHFFFAOYSA-N	6450832	C13H20O	192.3	65416-59-3	NA	NA	HMDB0036818	NA	NA	Organic compounds	Organoheterocyclic compounds	Tetrahydrofurans	Tetrahydrofurans	Tetrahydrofurans
115	ammonia;carbamic acid	3	BVCZEBOGSOYJJT-UHFFFAOYSA-N	517232	CH6N2O2	78.071	1111-78-0	NA	NA	NA	NA	NA	Organic compounds	Organic acids and derivatives	Organic carbonic acids and derivatives	Organic carbonic acids and derivatives	Organic carbonic acids and derivatives
116	a-Thiotolene	3	XQQBUAPQHNYYRS-UHFFFAOYSA-N	11126	C5H6S	98.17	25154-40-9	NA	NA	HMDB0033118	NA	NA	Organic compounds	Organoheterocyclic compounds	Heteroaromatic compounds	Heteroaromatic compounds	Heteroaromatic compounds
117	benzoic acid	3	WPYMKLBDIGXBTP-UHFFFAOYSA-N	243	C7H6O2	122.12	1079-02-3	C00180	30746	HMDB0001870	NA	DB03793	Organic compounds	Benzenoids	Benzene and substituted derivatives	Benzoic acids and derivatives	Benzoic acids
118	benzonitrile	3	JFDZBHWFFUWGJE-UHFFFAOYSA-N	7505	C7H5N	103.12	100-47-0	C09814	27991	NA	NA	NA	Organic compounds	Benzenoids	Benzene and substituted derivatives	Benzonitriles	Benzonitriles
119	butanal	3	ZTQSAGDEMFDKMZ-UHFFFAOYSA-N	261	C4H8O	72.11	123-72-8	C01412	15743	HMDB0003543	NA	NA	Organic compounds	Organic oxygen compounds	Organooxygen compounds	Carbonyl compounds	Aldehydes
120	Cadalene	3	VMOJIHDTVZTGDO-UHFFFAOYSA-N	10225	C15H18	198.3	483-78-3	NA	NA	HMDB0059698	LMPR0103330007	NA	Organic compounds	Lipids and lipid-like molecules	Prenol lipids	Sesquiterpenoids	Sesquiterpenoids
121	Hexanoic acid	3	FUZZWVXGSFPDMH-UHFFFAOYSA-N	8892	C6H12O2	116.16	142-62-1	C01585	30776	HMDB0000535	LMFA01010006	NA	Organic compounds	Lipids and lipid-like molecules	Fatty Acyls	Fatty acids and conjugates	Medium-chain fatty acids
122	cyclohexanol	3	HPXRVTGHNJAIIH-UHFFFAOYSA-N	7966	C6H12O	100.16	108-93-0	C00854	18099	NA	NA	DB03703	Organic compounds	Organic oxygen compounds	Organooxygen compounds	Alcohols and polyols	Secondary alcohols
123	Delta3-Carene	3	BQOFWKZOCNGFEC-UHFFFAOYSA-N	26049	C10H16	136.23	13466-78-9	NA	35661	HMDB0035619	NA	NA	Organic compounds	Lipids and lipid-like molecules	Prenol lipids	Monoterpenoids	Bicyclic monoterpenoids
124	Ethanone, 1-(4-methylphenyl)-	3	GNKZMNRKLCTJAY-UHFFFAOYSA-N	8500	C9H10O	134.17	122-00-9	NA	NA	HMDB0032608	NA	NA	Organic compounds	Organic oxygen compounds	Organooxygen compounds	Carbonyl compounds	Ketones
125	Furan, 2-ethyl-	3	HLPIHRDZBHXTFJ-UHFFFAOYSA-N	18554	C6H8O	96.13	27252-25-1	NA	NA	HMDB0040587	NA	NA	Organic compounds	Organoheterocyclic compounds	Heteroaromatic compounds	Heteroaromatic compounds	Heteroaromatic compounds
126	Hendecane	3	RSJKGSCJYJTIGS-UHFFFAOYSA-N	14257	C11H24	156.31	1120-21-4	NA	NA	HMDB0031445	LMFA11000591	NA	Organic compounds	Hydrocarbons	Saturated hydrocarbons	Alkanes	Alkanes
127	Heptyl alcohol, 8CI	3	BBMCTIGTTCKYKF-UHFFFAOYSA-N	8129	C7H16O	116.2	111-70-6	NA	NA	HMDB0031479	LMFA05000122	NA	Organic compounds	Lipids and lipid-like molecules	Fatty Acyls	Fatty alcohols	Fatty alcohols
128	hexadecane	3	DCAYPVUWAIABOU-UHFFFAOYSA-N	11006	C16H34	226.44	544-76-3	NA	NA	HMDB0033792	LMFA11000577	NA	Organic compounds	Hydrocarbons	Saturated hydrocarbons	Alkanes	Alkanes
129	Meta-cymene	3	XCYJPXQACVEIOS-UHFFFAOYSA-N	10812	C10H14	134.22	535-77-3	NA	NA	HMDB0037051	NA	NA	Organic compounds	Benzenoids	Benzene and substituted derivatives	Cumenes	Cumenes
130	Methyl-5-furfural	3	OUDFNZMQXZILJD-UHFFFAOYSA-N	12097	C6H6O2	110.11	620-02-0	C11115	2091	HMDB0033002	NA	NA	Organic compounds	Organic oxygen compounds	Organooxygen compounds	Carbonyl compounds	Aldehydes
131	Methylallyl disulphide	3	XNZOTQPMYMCTBZ-UHFFFAOYSA-N	62434	C4H8S2	120.2	2179-58-0	C08383	6854	HMDB0041389	NA	NA	Organic compounds	Organosulfur compounds	Allyl sulfur compounds	Allyl sulfur compounds	Allyl sulfur compounds
132	N,N-dimethylmethanamine	3	GETQZCLCWQTVFV-UHFFFAOYSA-N	1146	C3H9N	59.11	13960-80-0	C00565	18139	HMDB0000906	NA	NA	Organic compounds	Organic nitrogen compounds	Organonitrogen compounds	Amines	Tertiary amines
133	nonanoic acid	3	FBUKVWPVBMHYJY-UHFFFAOYSA-N	8158	C9H18O2	158.24	112-05-0	C01601	29019	HMDB0000847	LMFA01010009	NA	Organic compounds	Lipids and lipid-like molecules	Fatty Acyls	Fatty acids and conjugates	Medium-chain fatty acids
134	PHENYLETHANE	3	YNQLUTRBYVCPMQ-UHFFFAOYSA-N	7500	C8H10	106.16	100-41-4	C07111	16101	HMDB0059905	NA	DB01722	Organic compounds	Benzenoids	Benzene and substituted derivatives	Benzene and substituted derivatives	Benzene and substituted derivatives
135	phenylmethanol	3	WVDDGKGOMKODPV-UHFFFAOYSA-N	244	C7H8O	108.14	100-51-6	C00556	17987	HMDB0003119	NA	DB06770	Organic compounds	Benzenoids	Benzene and substituted derivatives	Benzyl alcohols	Benzyl alcohols
136	propan-1-ol	3	BDERNNFJNOPAEC-UHFFFAOYSA-N	1031	C3H8O	60.1	36294-23-2	C05979	28831	HMDB0000820	LMFA05000101	DB03175	Organic compounds	Organic oxygen compounds	Organooxygen compounds	Alcohols and polyols	Primary alcohols
137	PYRAZINE,2,5-DIMETHYL	3	LCZUOKDVTBMCMX-UHFFFAOYSA-N	31252	C6H8N2	108.14	123-32-0	NA	NA	HMDB0035289	NA	NA	Organic compounds	Organoheterocyclic compounds	Diazines	Pyrazines	Pyrazines
138	Qo furfuryl alcohol	3	XPFVYQJUAUNWIW-UHFFFAOYSA-N	7361	C5H6O2	98.1	25212-86-6	C20441	207496	HMDB0013742	NA	NA	Organic compounds	Organoheterocyclic compounds	Heteroaromatic compounds	Heteroaromatic compounds	Heteroaromatic compounds
139	Sulfide, allyl methyl	3	NVLPQIPTCCLBEU-UHFFFAOYSA-N	66282	C4H8S	88.17	10152-76-8	NA	NA	HMDB0031653	NA	NA	Organic compounds	Organosulfur compounds	Allyl sulfur compounds	Allyl sulfur compounds	Allyl sulfur compounds
140	tetramethylbenzene	3	UOHMMEJUHBCKEE-UHFFFAOYSA-N	10263	C10H14	134.22	25619-60-7	NA	NA	HMDB0059823	NA	NA	Organic compounds	Benzenoids	Benzene and substituted derivatives	Benzene and substituted derivatives	Benzene and substituted derivatives
141	Tridekan	3	IIYFAKIEWZDVMP-UHFFFAOYSA-N	12388	C13H28	184.36	129813-67-8	C13834	35998	HMDB0034284	LMFA11000001	NA	Organic compounds	Hydrocarbons	Saturated hydrocarbons	Alkanes	Alkanes
142	Trimethyl-Pyrazine	3	IAEGWXHKWJGQAZ-UHFFFAOYSA-N	26808	C7H10N2	122.17	14667-55-1	NA	NA	HMDB0031844	NA	NA	Organic compounds	Organoheterocyclic compounds	Diazines	Pyrazines	Pyrazines
143	Vinylbenzol	3	PPBRXRYQALVLMV-UHFFFAOYSA-N	7501	C8H8	104.15	100-42-5	C07083	27452	HMDB0034240	NA	NA	Organic compounds	Benzenoids	Benzene and substituted derivatives	Styrenes	Styrenes
144	Vinylguajacol	3	YOMSJEATGXXYPX-UHFFFAOYSA-N	332	C9H10O2	150.17	31853-85-7	C17883	42438	HMDB0013744	NA	DB03514	Organic compounds	Benzenoids	Phenols	Methoxyphenols	Methoxyphenols
145	(2E,4E)-hexa-2,4-diene	2	APPOKADJQUIAHP-GGWOSOGESA-N	638071	C6H10	82.14	5194-50-3	NA	NA	NA	NA	NA	Organic compounds	Hydrocarbons	Unsaturated hydrocarbons	Olefins	Acyclic olefins
146	(2R,5R)-2,6,6-trimethyl-10-methylene-1-oxaspiro[4.5]dec-8-ene	2	DUPDJVDPPBFBPL-YPMHNXCESA-N	15624540	C13H20O	192.3	99944-79-3	NA	NA	NA	NA	NA	Organic compounds	Organoheterocyclic compounds	Tetrahydrofurans	Tetrahydrofurans	Tetrahydrofurans
147	(2Z,8E)-3,7,7,10-tetramethyl-1-cycloundeca-2,8-dienol	2	OLKBYNHEDMHHQA-IOIMVZBSSA-N	5353015	C15H26O	222.37	NA	NA	NA	NA	NA	NA	Organic compounds	Lipids and lipid-like molecules	Prenol lipids	Sesquiterpenoids	Sesquiterpenoids
148	(5E)-2,6-dimethyl-2-octa-5,7-dienol	2	IJFKZRMIRAVXRK-VQHVLOKHSA-N	5368785	C10H18O	154.25	28977-58-4	NA	NA	NA	NA	NA	Organic compounds	Organic oxygen compounds	Organooxygen compounds	Alcohols and polyols	Tertiary alcohols
149	(methylthio)methane	2	QMMFVYPAHWMCMS-UHFFFAOYSA-N	1068	C2H6S	62.14	75-18-3	C00580	17437	HMDB0002303	NA	NA	Organic compounds	Organosulfur compounds	Thioethers	Dialkylthioethers	Dialkylthioethers
150	(R)-Sulcatol	2	OHEFFKYYKJVVOX-UHFFFAOYSA-N	20745	C8H16O	128.21	1569-60-4	C07288	15833	HMDB0030030	NA	NA	Organic compounds	Lipids and lipid-like molecules	Fatty Acyls	Fatty alcohols	Fatty alcohols
151	[E]-4-[2,6,6-trimethyl-1-cyclohexen-1-yl]-3-buten-2-one	2	PSQYTAPXSHCGMF-BQYQJAHWSA-N	638014	C13H20O	192.3	1353674-22-2	C12287	32325	HMDB0036565	NA	NA	Organic compounds	Lipids and lipid-like molecules	Prenol lipids	Sesquiterpenoids	Sesquiterpenoids
152	1,1,4a-trimethyl-4,5,6,7-tetrahydro-3H-naphthalen-2-one	2	GRCMSFFGWKAZLY-UHFFFAOYSA-N	535380	C13H20O	192.3	4668-61-5	NA	NA	NA	NA	NA	Organic compounds	Organic oxygen compounds	Organooxygen compounds	Carbonyl compounds	Ketones
153	1,1,5-trimethyl-2H-naphthalene	2	HUXNLKAQKLGSAF-UHFFFAOYSA-N	91722674	C13H16	172.27	NA	NA	NA	NA	NA	NA	Organic compounds	Benzenoids	Naphthalenes	Naphthalenes	Naphthalenes
154	1,2,3,4,Tetrahydro-1,5,7-trimethylnapthalene	2	VJFBUCVRMBYHAH-UHFFFAOYSA-N	529436	C13H18	174.28	21693-55-0	NA	NA	HMDB0059696	NA	NA	Organic compounds	Benzenoids	Tetralins	Tetralins	Tetralins
155	1,4,6-trimethyl-1,2,3,4-tetrahydronaphthalene	2	HIACZWPSGFMDRF-UHFFFAOYSA-N	31545	C13H18	174.28	22824-32-4	NA	NA	NA	NA	NA	Organic compounds	Benzenoids	Tetralins	Tetralins	Tetralins
156	1-dodecanol	2	LQZZUXJYWNFBMV-UHFFFAOYSA-N	8193	C12H26O	186.33	10036-81-4	C02277	28878	HMDB0011626	LMFA05000001	DB06894	Organic compounds	Lipids and lipid-like molecules	Fatty Acyls	Fatty alcohols	Fatty alcohols
157	1-Ethyl-3,5-diisopropyl-benzene	2	HWWKORYFZUHZKW-UHFFFAOYSA-N	84820	C14H22	190.32	15181-13-2	NA	NA	HMDB0059739	NA	NA	Organic compounds	Benzenoids	Benzene and substituted derivatives	Cumenes	Cumenes
158	1-methyl-2-piperidinone	2	GGYVTHJIUNGKFZ-UHFFFAOYSA-N	13603	C6H11NO	113.16	61891-65-4	NA	NA	NA	NA	NA	Organic compounds	Organoheterocyclic compounds	Piperidines	Piperidinones	Piperidinones
159	1-phenyl-4-propan-2-ylbenzene	2	KWSHGRJUSUJPQD-UHFFFAOYSA-N	23503	C15H16	196.29	25640-78-2	NA	NA	NA	NA	NA	Organic compounds	Benzenoids	Benzene and substituted derivatives	Biphenyls and derivatives	Biphenyls and derivatives
160	2-(4-methyl-1-cyclohexa-2,4-dienyl)-2-propanol	2	FQEXRDMYDXBXEO-UHFFFAOYSA-N	519323	C10H16O	152.23	1686-20-0	NA	NA	NA	NA	NA	Organic compounds	Lipids and lipid-like molecules	Prenol lipids	Monoterpenoids	Menthane monoterpenoids
161	2-(methylthio)thiophene	2	ZLSMPEVZXWDWEK-UHFFFAOYSA-N	79844	C5H6S2	130.2	5780-36-9	NA	NA	NA	NA	NA	Organic compounds	Organosulfur compounds	Thioethers	Aryl thioethers	Aryl thioethers
162	2,2,7,7-Tetramethyltricyclo[6.2.1.0(1,6)]undeca-3,5,9-triene	2	MOLSSUUBCUMURN-UHFFFAOYSA-N	588771	C15H20	200.32	NA	NA	NA	HMDB0059829	NA	NA	Organic compounds	Hydrocarbons	Polycyclic hydrocarbons	Polycyclic hydrocarbons	Polycyclic hydrocarbons
163	2,4,4-trimethyl-1-pentanol	2	ZNRVRWHPZZOTIE-UHFFFAOYSA-N	85984	C8H18O	130.23	16325-63-6	NA	NA	NA	NA	NA	Organic compounds	Organic oxygen compounds	Organooxygen compounds	Alcohols and polyols	Primary alcohols
164	2,4,6-trimethylpyridine	2	BWZVCCNYKMEVEX-UHFFFAOYSA-N	7953	C8H11N	121.18	108-75-8	NA	NA	NA	NA	NA	Organic compounds	Organoheterocyclic compounds	Pyridines and derivatives	Methylpyridines	Methylpyridines
165	2,4-Dimethyl-Furan	2	AABTWRKUKUPMJG-UHFFFAOYSA-N	19462	C6H8O	96.13	3710-43-8	NA	NA	HMDB0032965	NA	NA	Organic compounds	Organoheterocyclic compounds	Heteroaromatic compounds	Heteroaromatic compounds	Heteroaromatic compounds
166	2,4-Dimethyl-Thiophene	2	CPULIKNSOUFMPL-UHFFFAOYSA-N	34296	C6H8S	112.19	28632-15-7	NA	NA	HMDB0032978	NA	NA	Organic compounds	Organoheterocyclic compounds	Heteroaromatic compounds	Heteroaromatic compounds	Heteroaromatic compounds
167	2,5-dimethylpyrazine¬†¬†	2	HJFZAYHYIWGLNL-UHFFFAOYSA-N	7938	C6H8N2	108.14	108-49-6	NA	NA	HMDB0035248	NA	NA	Organic compounds	Organoheterocyclic compounds	Diazines	Pyrazines	Pyrazines
168	2,6,10,14-tetramethylhexadecane	2	GGYKPYDKXLHNTI-UHFFFAOYSA-N	12523	C20H42	282.5	638-36-8	NA	NA	NA	LMPR0104010019	NA	Organic compounds	Lipids and lipid-like molecules	Prenol lipids	Diterpenoids	Acyclic diterpenoids
169	2,6,11-trimethyldodecane	2	FONXOARHSFUBAN-UHFFFAOYSA-N	35768	C15H32	212.41	31295-56-4	NA	NA	NA	LMFA11000682	NA	Organic compounds	Hydrocarbons	Saturated hydrocarbons	Alkanes	Branched alkanes
170	2-Butenal	2	MLUCVPSAIODCQM-NSCUHMNNSA-N	447466	C4H6O	70.09	123-73-9	C19377	41607	NA	NA	DB04381	Organic compounds	Organic oxygen compounds	Organooxygen compounds	Carbonyl compounds	Alpha,beta-unsaturated carbonyl compounds
171	2-Chloro-3-ethoxy-N-(1-phenylethyl)-1-propanamine	2	TZDMGBLPGZXHJI-UHFFFAOYSA-N	121719	C10H14O	150.22	16812-40-1	C09884	28996	HMDB0035761	LMPR0102090023	NA	Organic compounds	Lipids and lipid-like molecules	Prenol lipids	Monoterpenoids	Bicyclic monoterpenoids
172	2-ethenyl-6-methylpyrazine	2	KZXOOWGVLDEHDT-UHFFFAOYSA-N	518838	C7H8N2	120.15	13925-09-2	NA	NA	NA	NA	NA	Organic compounds	Organoheterocyclic compounds	Diazines	Pyrazines	Pyrazines
173	2-ethenylpyrazine	2	KANZWHBYRHQMKZ-UHFFFAOYSA-N	77840	C6H6N2	106.13	4177-16-6	NA	NA	NA	NA	NA	Organic compounds	Organoheterocyclic compounds	Diazines	Pyrazines	Pyrazines
174	2-ethylhexanoate (isobar with 2-propylpentanoate)	2	OBETXYAYXDNJHR-UHFFFAOYSA-N	8697	C8H16O2	144.21	1070-68-4	NA	NA	HMDB0031230	LMFA01020087	NA	Organic compounds	Lipids and lipid-like molecules	Fatty Acyls	Fatty acids and conjugates	Medium-chain fatty acids
175	2-hexanol	2	QNVRIHYSUZMSGM-UHFFFAOYSA-N	12297	C6H14O	102.17	20281-86-1	NA	NA	HMDB0061886	LMFA05000467	NA	Organic compounds	Organic oxygen compounds	Organooxygen compounds	Alcohols and polyols	Secondary alcohols
176	2-methoxy-4-prop-2-enylphenol	2	RRAFCDWBNXTKKO-UHFFFAOYSA-N	3314	C10H12O2	164.2	219580-11-7	C10453	4917	HMDB0005809	NA	NA	Organic compounds	Benzenoids	Phenols	Methoxyphenols	Methoxyphenols
177	2-methoxy-5-methylthiophene	2	RULFUZCLYMDADI-UHFFFAOYSA-N	141615	C6H8OS	128.19	31053-55-1	NA	NA	NA	NA	NA	Organic compounds	Organic oxygen compounds	Organooxygen compounds	Ethers	Alkyl aryl ethers
178	2-methoxythiophene	2	OKEHURCMYKPVFW-UHFFFAOYSA-N	85610	C5H6OS	114.17	130410-20-7	NA	NA	NA	NA	NA	Organic compounds	Organic oxygen compounds	Organooxygen compounds	Ethers	Alkyl aryl ethers
179	2-methyl-(E)-2-butenal	2	ACWQBUSCFPJUPN-HWKANZROSA-N	5321950	C5H8O	84.12	1115-11-3	NA	NA	NA	NA	NA	Organic compounds	Organic oxygen compounds	Organooxygen compounds	Carbonyl compounds	Alpha,beta-unsaturated carbonyl compounds
180	2-methyl-1-cyclopentanone	2	ZIXLDMFVRPABBX-UHFFFAOYSA-N	14265	C6H10O	98.14	1120-72-5	NA	NA	NA	NA	NA	Organic compounds	Organic oxygen compounds	Organooxygen compounds	Carbonyl compounds	Ketones
181	2-Methyl-3-hexanone	2	HIGGFWFRAWSMBR-UHFFFAOYSA-N	23847	C7H14O	114.19	2396-77-2	NA	NA	HMDB0061896	NA	NA	Organic compounds	Organic oxygen compounds	Organooxygen compounds	Carbonyl compounds	Ketones
182	2-methylbuta-1,3-diene	2	RRHGJUQNOFWUDK-UHFFFAOYSA-N	6557	C5H8	68.12	1118-58-7	C16521	35194	NA	NA	NA	Organic compounds	Hydrocarbons	Unsaturated hydrocarbons	Branched unsaturated hydrocarbons	Branched unsaturated hydrocarbons
183	2-methylbutanoic acid	2	WLAMNBDJUVNPJU-UHFFFAOYSA-N	8314	C5H10O2	102.13	116-53-0	C18319	37070	HMDB0002176	LMFA01020072	NA	Organic compounds	Lipids and lipid-like molecules	Fatty Acyls	Fatty acids and conjugates	Branched fatty acids
184	2-methylheptadecane	2	RJWUMFHQJJBBOD-UHFFFAOYSA-N	15265	C18H38	254.5	1560-89-0	NA	NA	NA	LMFA11000344	NA	Organic compounds	Hydrocarbons	Saturated hydrocarbons	Alkanes	Branched alkanes
185	2-phenylacetaldehyde	2	DTUQWGWMVIHBKE-UHFFFAOYSA-N	998	C8H8O	120.15	122-78-1	C00601	16424	HMDB0006236	NA	DB02178	Organic compounds	Benzenoids	Benzene and substituted derivatives	Phenylacetaldehydes	Phenylacetaldehydes
186	3-Buten-2-one, 1-(2,3,6-trimethylphenyl)-	2	KBGDCKHDBZJUKE-UHFFFAOYSA-N	41183	C13H16O	188.26	54789-45-6	NA	NA	HMDB0059677	NA	NA	Organic compounds	Benzenoids	Benzene and substituted derivatives	Benzene and substituted derivatives	Benzene and substituted derivatives
187	3-isothiocyanato-1-propene	2	ZOJBYZNEUISWFT-UHFFFAOYSA-N	5971	C4H5NS	99.16	50888-64-7	C19317	73224	HMDB0005843	NA	NA	Organic compounds	Organosulfur compounds	Isothiocyanates	Isothiocyanates	Isothiocyanates
188	3-methyl-1-cyclopentanone	2	AOKRXIIIYJGNNU-UHFFFAOYSA-N	15650	C6H10O	98.14	1120-72-5	NA	NA	NA	NA	NA	Organic compounds	Organic oxygen compounds	Organooxygen compounds	Carbonyl compounds	Ketones
189	3-methyl-2-butanone	2	SYBYTAAJFKOIEJ-UHFFFAOYSA-N	11251	C5H10O	86.13	563-80-4	NA	NA	NA	LMFA12000024	NA	Organic compounds	Organic oxygen compounds	Organooxygen compounds	Carbonyl compounds	Ketones
190	3-methylphenol	2	RLSSMJSEOOYNOY-UHFFFAOYSA-N	342	C7H8O	108.14	108-39-4	C01467	17231	HMDB0002048	NA	DB01776	Organic compounds	Benzenoids	Phenols	Cresols	Meta cresols
191	3-pentanol	2	AQIXEPGDORPWBJ-UHFFFAOYSA-N	11428	C5H12O	88.15	584-02-1	NA	77519	NA	NA	NA	Organic compounds	Organic oxygen compounds	Organooxygen compounds	Alcohols and polyols	Secondary alcohols
192	4-(2,3,6-trimethylphenyl)-2-butanone	2	YTAQPZUVJBPHEJ-UHFFFAOYSA-N	583460	C13H18O	190.28	58720-40-4	NA	NA	NA	NA	NA	Organic compounds	Benzenoids	Benzene and substituted derivatives	Benzene and substituted derivatives	Benzene and substituted derivatives
193	4-(2,6,6-trimethyl-1-cyclohex-2-enyl)-2-butanone	2	JHJCHCSUEGPIGE-UHFFFAOYSA-N	35821	C13H22O	194.31	31499-72-6	NA	NA	NA	NA	NA	Organic compounds	Lipids and lipid-like molecules	Prenol lipids	Sesquiterpenoids	Sesquiterpenoids
194	4,7,7-trimethyl-3-bicyclo[2.2.1]heptanol	2	DTGKSKDOIYIVQL-UHFFFAOYSA-N	64685	C10H18O	154.25	10385-78-1	C01411	28093	NA	NA	NA	Organic compounds	Lipids and lipid-like molecules	Prenol lipids	Monoterpenoids	Bicyclic monoterpenoids
195	4,7,7-trimethyl-3-bicyclo[2.2.1]heptanone	2	DSSYKIVIOFKYAU-UHFFFAOYSA-N	2537	C10H16O	152.23	21368-68-3	C00809	36773	NA	LMPR0102120001	NA	Organic compounds	Lipids and lipid-like molecules	Prenol lipids	Monoterpenoids	Bicyclic monoterpenoids
196	4,7,7-trimethylbicyclo[2.2.1]hept-2-ene	2	KUKRLSJNTMLPPK-UHFFFAOYSA-N	10047	C10H16	136.23	2437-75-4	NA	NA	NA	NA	NA	Organic compounds	Hydrocarbons	Polycyclic hydrocarbons	Polycyclic hydrocarbons	Polycyclic hydrocarbons
197	4-ethyl-2-methyl-1H-pyrrole	2	HWXJSNSZAOSLAS-UHFFFAOYSA-N	521768	C7H11N	109.17	5690-96-0	NA	NA	NA	NA	NA	Organic compounds	Organoheterocyclic compounds	Pyrroles	Substituted pyrroles	Substituted pyrroles
198	4-methyl-1-(1-methylethenyl)cyclohexene	2	AJSJXSBFZDIRIS-UHFFFAOYSA-N	521851	C10H16	136.23	586-67-4	NA	NA	NA	NA	NA	Organic compounds	Lipids and lipid-like molecules	Prenol lipids	Monoterpenoids	Menthane monoterpenoids
199	4-methyl-3-hexanone	2	ULPMRIXXHGUZFA-UHFFFAOYSA-N	86501	C7H14O	114.19	17042-16-9	NA	NA	NA	LMFA12000032	NA	Organic compounds	Organic oxygen compounds	Organooxygen compounds	Carbonyl compounds	Ketones
200	4-methyl-3-pentenoic acid	2	CQJHAULYLJXJNL-UHFFFAOYSA-N	68158	C6H10O2	114.14	504-85-8	NA	NA	NA	LMFA01020031	NA	Organic compounds	Lipids and lipid-like molecules	Fatty Acyls	Fatty acids and conjugates	Branched fatty acids
201	4-methyl-benzaldehyde	2	FXLOVSHXALFLKQ-UHFFFAOYSA-N	7725	C8H8O	120.15	104-87-0	C06758	28617	HMDB0029638	NA	NA	Organic compounds	Benzenoids	Benzene and substituted derivatives	Benzoyl derivatives	Benzoyl derivatives
202	4-octanone	2	YWXLSHOWXZUMSR-UHFFFAOYSA-N	11516	C8H16O	128.21	589-63-9	NA	NA	NA	NA	NA	Organic compounds	Organic oxygen compounds	Organooxygen compounds	Carbonyl compounds	Ketones
203	6-methyl-2-(2-oxiranyl)-5-hepten-2-ol	2	BXOURKNXQXLKRK-UHFFFAOYSA-N	102611	C10H18O2	170.25	11063-76-6	NA	NA	NA	NA	NA	Organic compounds	Organic oxygen compounds	Organooxygen compounds	Alcohols and polyols	Tertiary alcohols
204	6-methyl-2-oxanone	2	RZTOWFMDBDPERY-UHFFFAOYSA-N	13204	C6H10O2	114.14	823-22-3	NA	NA	HMDB0000453	NA	NA	Organic compounds	Organoheterocyclic compounds	Lactones	Delta valerolactones	Delta valerolactones
205	azide	2	JUINSXZKUKVTMD-UHFFFAOYSA-N	24530	HN3	43.029	14343-69-2	NA	29449	NA	NA	NA	Inorganic compounds	Homogeneous non-metal compounds	Other non-metal organides	Other non-metal nitrides	Other non-metal nitrides
206	Biphenyl	2	ZUOUZKKEUPVFJK-UHFFFAOYSA-N	7095	C12H10	154.21	1486-01-7	C06588	17097	HMDB0034437	NA	NA	Organic compounds	Benzenoids	Benzene and substituted derivatives	Biphenyls and derivatives	Biphenyls and derivatives
207	butane-2,3-dione	2	QSJXEFYPDANLFS-UHFFFAOYSA-N	650	C4H6O2	86.09	151677-70-2	C00741	16583	HMDB0003407	LMFA12000012	NA	Organic compounds	Organic oxygen compounds	Organooxygen compounds	Carbonyl compounds	Ketones
208	carbamic acid 2-[(2S,5R)-5-ethenyl-5-methyl-2-oxolanyl]propan-2-yl ester	2	FMWFOHCSIFNDTM-KWQFWETISA-N	91752909	C11H19NO3	213.27	NA	NA	NA	NA	NA	NA	Organic compounds	Organoheterocyclic compounds	Oxolanes	Oxolanes	Oxolanes
209	Curcumene	2	VMYXUZSZMNBRCN-UHFFFAOYSA-N	92139	C15H22	202.33	4176-17-4	NA	62757	HMDB0059878	NA	NA	Organic compounds	Lipids and lipid-like molecules	Prenol lipids	Sesquiterpenoids	Sesquiterpenoids
210	Cyclohexanone, 2,2,6-trimethyl-	2	ZPVOLGVTNLDBFI-UHFFFAOYSA-N	17000	C9H16O	140.22	106033-56-1	NA	NA	HMDB0033794	NA	NA	Organic compounds	Organic oxygen compounds	Organooxygen compounds	Carbonyl compounds	Ketones
211	dihydroxy(dimethyl)silane	2	XCLIHDJZGPCUBT-UHFFFAOYSA-N	14014	C2H8O2Si	92.17	1066-42-8	NA	23816	NA	NA	NA	Organic compounds	Organometallic compounds	Organometalloid compounds	Organosilicon compounds	Silanols
212	ethanal	2	IKHGUXGNUITLKF-UHFFFAOYSA-N	177	C2H4O	44.05	12772-68-8	C00084	15343	HMDB0000990	NA	NA	Organic compounds	Organic oxygen compounds	Organooxygen compounds	Carbonyl compounds	Aldehydes
213	Ethyl pentyl carbinol	2	NMRPBPVERJPACX-UHFFFAOYSA-N	11527	C8H18O	130.23	104-76-7	C17144	80945	HMDB0030070	NA	NA	Organic compounds	Lipids and lipid-like molecules	Fatty Acyls	Fatty alcohols	Fatty alcohols
214	gamma-Pentalactone	2	GAEKPEKOJKCEMS-UHFFFAOYSA-N	7921	C5H8O2	100.12	108-29-2	NA	48569	HMDB0033840	LMFA07040008	NA	Organic compounds	Organoheterocyclic compounds	Lactones	Gamma butyrolactones	Gamma butyrolactones
215	Isopropyl ketone	2	HXVNBWAKAOHACI-UHFFFAOYSA-N	11271	C7H14O	114.19	565-80-0	NA	NA	HMDB0031429	NA	NA	Organic compounds	Organic oxygen compounds	Organooxygen compounds	Carbonyl compounds	Ketones
216	isoxazole	2	CTAPFRYPJLPFDF-UHFFFAOYSA-N	9254	C3H3NO	69.06	288-14-2	NA	35595	NA	NA	NA	Organic compounds	Organoheterocyclic compounds	Azoles	Isoxazoles	Isoxazoles
217	L-a-Pinene	2	GRWFGVWFFZKLTI-UHFFFAOYSA-N	6654	C10H16	136.23	102640-64-2	C09880	36740	HMDB0006525	NA	NA	Organic compounds	Lipids and lipid-like molecules	Prenol lipids	Monoterpenoids	Bicyclic monoterpenoids
218	Lavender lactone	2	QESPSAHXYXIGBG-UHFFFAOYSA-N	102550	C7H10O2	126.15	1073-11-6	NA	NA	HMDB0032333	NA	NA	Organic compounds	Organoheterocyclic compounds	Lactones	Gamma butyrolactones	Gamma butyrolactones
219	Methyl pentenyl ketone	2	JHHZQADGLDKIPM-AATRIKPKSA-N	5364578	C7H12O	112.17	1119-44-4	NA	NA	HMDB0031486	LMFA12000103	NA	Organic compounds	Organic oxygen compounds	Organooxygen compounds	Carbonyl compounds	Alpha,beta-unsaturated carbonyl compounds
220	Methyl-3-but-3-en-1-ol	2	CPJRRXSHAYUTGL-UHFFFAOYSA-N	12988	C5H10O	86.13	763-32-6	NA	62898	HMDB0030126	LMFA05000107	NA	Organic compounds	Organic oxygen compounds	Organooxygen compounds	Alcohols and polyols	Primary alcohols
221	methylsulfonylmethane	2	HHVIBTZHLRERCL-UHFFFAOYSA-N	6213	C2H6O2S	94.14	22230-82-6	C11142	9349	HMDB0004983	NA	NA	Organic compounds	Organosulfur compounds	Sulfonyls	Sulfones	Sulfones
222	N,N-dimethylformamide	2	ZMXDDKWLCZADIW-UHFFFAOYSA-N	6228	C3H7NO	73.09	15175-63-0	C03134	17741	HMDB0001888	NA	DB01844	Organic compounds	Organic acids and derivatives	Carboxylic acids and derivatives	Carboxylic acid derivatives	Carboxylic acid amides
223	naphthalene	2	UFWIBTONFRDIAS-UHFFFAOYSA-N	931	C10H8	128.17	1146-65-2	C00829	16482	HMDB0029751	NA	NA	Organic compounds	Benzenoids	Naphthalenes	Naphthalenes	Naphthalenes
224	N-Decane	2	DIOQZVSQGTUSAI-UHFFFAOYSA-N	15600	C10H22	142.28	124-18-5	NA	NA	HMDB0031450	LMFA11000568	DB02826	Organic compounds	Hydrocarbons	Saturated hydrocarbons	Alkanes	Alkanes
225	n-eicosane	2	CBFCDTFDPHXCNY-UHFFFAOYSA-N	8222	C20H42	282.5	112-95-8	NA	NA	HMDB0059909	LMFA11000571	NA	Organic compounds	Hydrocarbons	Saturated hydrocarbons	Alkanes	Alkanes
226	Nerolidol	2	FQTLCLSUCSAZDY-SDNWHVSQSA-N	5284507	C15H26O	222.37	1126-56-3	NA	NA	NA	NA	NA	Organic compounds	Lipids and lipid-like molecules	Prenol lipids	Sesquiterpenoids	Sesquiterpenoids
227	n-heptadecane	2	NDJKXXJCMXVBJW-UHFFFAOYSA-N	12398	C17H36	240.5	629-78-7	C01816	16148	HMDB0059830	LMFA11000003	NA	Organic compounds	Hydrocarbons	Saturated hydrocarbons	Alkanes	Alkanes
228	N-Lauraldehyde	2	HFJRKMMYBMWEAD-UHFFFAOYSA-N	8194	C12H24O	184.32	112-54-9	C02278	27836	HMDB0033933	LMFA06000071	NA	Organic compounds	Organic oxygen compounds	Organooxygen compounds	Carbonyl compounds	Aldehydes
229	N-methylmethanamine	2	ROSDSFDQCJNGOL-UHFFFAOYSA-N	674	C2H7N	45.08	124-40-3	C00543	17170	HMDB0000087	NA	NA	Organic compounds	Organic nitrogen compounds	Organonitrogen compounds	Amines	Secondary amines
230	N-Methylpyrrole	2	OXHNLMTVIGZXSG-UHFFFAOYSA-N	7304	C5H7N	81.12	96-54-8	NA	NA	HMDB0033113	NA	NA	Organic compounds	Organoheterocyclic compounds	Pyrroles	Substituted pyrroles	N-substituted pyrroles
231	N-Octadecane	2	RZJRJXONCZWCBN-UHFFFAOYSA-N	11635	C18H38	254.5	593-45-3	NA	32926	HMDB0033721	LMFA11000581	NA	Organic compounds	Hydrocarbons	Saturated hydrocarbons	Alkanes	Alkanes
232	Nonadecane	2	LQERIDTXQFOHKA-UHFFFAOYSA-N	12401	C19H40	268.5	629-92-5	NA	32927	HMDB0034289	LMFA11000578	NA	Organic compounds	Hydrocarbons	Saturated hydrocarbons	Alkanes	Alkanes
233	Octan metylu	2	KXKVLQRXCPHEJC-UHFFFAOYSA-N	6584	C3H6O2	74.08	79-20-9	C17530	77700	HMDB0031523	NA	NA	Organic compounds	Organic acids and derivatives	Carboxylic acids and derivatives	Carboxylic acid derivatives	Carboxylic acid esters
234	octane	2	TVMXDCGIABBOFY-UHFFFAOYSA-N	356	C8H18	114.23	111-65-9	C01387	17590	HMDB0001485	LMFA11000002	DB02440	Organic compounds	Hydrocarbons	Saturated hydrocarbons	Alkanes	Alkanes
235	ORTHO-XYLENE	2	CTQNGGLPUBDAKN-UHFFFAOYSA-N	7237	C8H10	106.16	1330-20-7	C07212	28063	HMDB0059851	NA	DB03029	Organic compounds	Benzenoids	Benzene and substituted derivatives	Xylenes	o-Xylenes
236	Pentadekan	2	YCOZIPAWZNQLMR-UHFFFAOYSA-N	12391	C15H32	212.41	629-62-9	C08388	28897	HMDB0059886	LMFA11000006	DB03715	Organic compounds	Hydrocarbons	Saturated hydrocarbons	Alkanes	Alkanes
237	Pentane	2	OFBQJSOFQDEBGM-UHFFFAOYSA-N	8003	C5H12	72.15	102056-77-9	NA	NA	HMDB0029603	LMFA11000583	DB03119	Organic compounds	Hydrocarbons	Saturated hydrocarbons	Alkanes	Alkanes
238	Phenyl ketone	2	RWCCWEUUXYIKHB-UHFFFAOYSA-N	3102	C13H10O	182.22	119-61-9	C06354	NA	HMDB0032049	NA	DB01878	Organic compounds	Benzenoids	Benzene and substituted derivatives	Benzophenones	Benzophenones
239	Piperidine	2	NQRYJNQNLNOLGT-UHFFFAOYSA-N	8082	C5H11N	85.15	110-89-4	C01746	18049	HMDB0034301	NA	NA	Organic compounds	Organoheterocyclic compounds	Piperidines	Piperidines	Piperidines
240	p-Menth-4(8)-en-3-one	2	NZGWDASTMWDZIW-MRVPVSSYSA-N	442495	C10H16O	152.23	89-82-7	C09893	35596	HMDB0035604	LMPR0102090025	NA	Organic compounds	Lipids and lipid-like molecules	Prenol lipids	Monoterpenoids	Menthane monoterpenoids
241	p-Mentha-1,3,5-trien-2-ol	2	RECUKUPTGUEGMW-UHFFFAOYSA-N	10364	C10H14O	150.22	499-75-2	C09840	3440	HMDB0035770	LMPR0102090017	NA	Organic compounds	Lipids and lipid-like molecules	Prenol lipids	Monoterpenoids	Aromatic monoterpenoids
242	p-Menthan-3-one, dl-	2	NFLGAXVYCFJBMK-BDAKNGLRSA-N	26447	C10H18O	154.25	10458-14-7	C00843	15410	HMDB0035162	LMPR0102090004	NA	Organic compounds	Lipids and lipid-like molecules	Prenol lipids	Monoterpenoids	Menthane monoterpenoids
243	Propen-2-yl methyl ketone	2	ZGHFDIIVVIFNPS-UHFFFAOYSA-N	13143	C5H8O	84.12	54789-11-6	NA	NA	HMDB0031530	NA	NA	Organic compounds	Organic oxygen compounds	Organooxygen compounds	Carbonyl compounds	Alpha,beta-unsaturated carbonyl compounds
244	Propyl methyl disulfide	2	PUCHCUYBORIUSM-UHFFFAOYSA-N	16592	C4H10S2	122.3	2179-60-4	NA	NA	HMDB0031872	NA	NA	Organic compounds	Organosulfur compounds	Organic disulfides	Dialkyldisulfides	Dialkyldisulfides
245	pyrazine	2	KYQCOXFCLRTKLS-UHFFFAOYSA-N	9261	C4H4N2	80.09	110-85-0	NA	30953	HMDB0034176	NA	NA	Organic compounds	Organoheterocyclic compounds	Diazines	Pyrazines	Pyrazines
246	Pyrazine, 2,3-dimethyl-	2	OXQOBQJCDNLAPO-UHFFFAOYSA-N	22201	C6H8N2	108.14	25704-73-8	NA	NA	HMDB0032971	NA	NA	Organic compounds	Organoheterocyclic compounds	Diazines	Pyrazines	Pyrazines
247	Pyrazine, 6-ethyl-2-methyl	2	RAFHQTNQEZECFL-UHFFFAOYSA-N	26332	C7H10N2	122.17	13925-03-6	NA	NA	HMDB0041569	NA	NA	Organic compounds	Organoheterocyclic compounds	Diazines	Pyrazines	Pyrazines
248	Pyrrole, 2-methyl- (8CI)	2	TVCXVUHHCUYLGX-UHFFFAOYSA-N	12489	C5H7N	81.12	616-43-3	NA	NA	HMDB0033114	NA	NA	Organic compounds	Organoheterocyclic compounds	Pyrroles	Substituted pyrroles	Substituted pyrroles
249	Seudenone	2	IITQJMYAYSNIMI-UHFFFAOYSA-N	14511	C7H10O	110.15	1193-18-6	NA	NA	HMDB0031541	NA	NA	Organic compounds	Organic oxygen compounds	Organooxygen compounds	Carbonyl compounds	Ketones
250	Solmethine	2	YMWUJEATGCHHMB-UHFFFAOYSA-N	6344	CH2Cl2	84.93	1605-72-7	C02271	15767	HMDB0031548	NA	NA	Organic compounds	Organohalogen compounds	Alkyl halides	Halomethanes	Halomethanes
251	Sulfide, ethyl methyl	2	WXEHBUMAEPOYKP-UHFFFAOYSA-N	12230	C3H8S	76.16	624-89-5	NA	NA	HMDB0031238	NA	NA	Organic compounds	Organosulfur compounds	Thioethers	Dialkylthioethers	Dialkylthioethers
252	Tert-Pentyl alcohol	2	MSXVEPNJUHWQHW-UHFFFAOYSA-N	6405	C5H12O	88.15	75-85-4	D02931	NA	HMDB0033772	NA	NA	Organic compounds	Organic oxygen compounds	Organooxygen compounds	Alcohols and polyols	Tertiary alcohols
253	Tetrahydro-2,2,6-trimethyl-6-vinyl-2H-Pyran	2	NETOHYFTCONTDT-UHFFFAOYSA-N	522514	C10H18O	154.25	7392-19-0	NA	NA	HMDB0037133	NA	NA	Organic compounds	Organoheterocyclic compounds	Oxanes	Oxanes	Oxanes
254	Tetrahydro-p-acetyltoluene	2	HOBBEYSRFFJETF-UHFFFAOYSA-N	93019	C9H14O	138.21	5259-65-4	NA	NA	HMDB0033434	NA	NA	Organic compounds	Organic oxygen compounds	Organooxygen compounds	Carbonyl compounds	Ketones
255	Thiophene, 3-methyl-, homopolymer	2	QENGPZGAWFQWCZ-UHFFFAOYSA-N	12024	C5H6S	98.17	616-44-4	NA	NA	HMDB0033119	NA	NA	Organic compounds	Organoheterocyclic compounds	Heteroaromatic compounds	Heteroaromatic compounds	Heteroaromatic compounds
256	Thiopropyl alcohol	2	SUVIGLJNEAMWEG-UHFFFAOYSA-N	7848	C3H8S	76.16	107-03-9	C08390	8473	HMDB0034238	NA	NA	Organic compounds	Organosulfur compounds	Thiols	Alkylthiols	Alkylthiols
257	Thiotetrole	2	YTPLMLYBLZKORZ-UHFFFAOYSA-N	8030	C4H4S	84.14	110-01-0	NA	30856	HMDB0029718	NA	NA	Organic compounds	Organoheterocyclic compounds	Heteroaromatic compounds	Heteroaromatic compounds	Heteroaromatic compounds
258	trans-(-)-Pinocarveol	2	LCYXQUJDODZYIJ-VGMNWLOBSA-N	88302	C10H16O	152.23	19894-98-5	NA	NA	HMDB0036128	NA	NA	Organic compounds	Lipids and lipid-like molecules	Prenol lipids	Monoterpenoids	Bicyclic monoterpenoids
259	trans-3-Octen-2-one	2	ZCFOBLITZWHNNC-VOTSOKGWSA-N	5363229	C8H14O	126.2	1669-44-9	NA	NA	HMDB0033547	LMFA12000009	NA	Organic compounds	Organic oxygen compounds	Organooxygen compounds	Carbonyl compounds	Alpha,beta-unsaturated carbonyl compounds
260	trans-Acrolein Formylethylene	2	HGINCPLSRVDWNT-UHFFFAOYSA-N	7847	C3H4O	56.06	107-02-8	C01471	15368	HMDB0041822	NA	NA	Organic compounds	Organic oxygen compounds	Organooxygen compounds	Carbonyl compounds	Alpha,beta-unsaturated carbonyl compounds
261	Trimethylbenzol	2	AUHZEENZYGFFBQ-UHFFFAOYSA-N	7947	C9H12	120.19	108-67-8	C14508	34833	HMDB0041924	NA	NA	Organic compounds	Benzenoids	Benzene and substituted derivatives	Benzene and substituted derivatives	Benzene and substituted derivatives
262	Trimethylmethanol	2	DKGAVHZHDRPRBM-UHFFFAOYSA-N	6386	C4H10O	74.12	15892-23-6	NA	26878	HMDB0031456	NA	DB03900	Organic compounds	Organic oxygen compounds	Organooxygen compounds	Alcohols and polyols	Tertiary alcohols
263	Undecylic aldehyde	2	KMPQYAYAQWNLME-UHFFFAOYSA-N	8186	C11H22O	170.29	112-44-7	NA	46202	HMDB0030941	LMFA06000064	DB04093	Organic compounds	Organic oxygen compounds	Organooxygen compounds	Carbonyl compounds	Aldehydes
264	Urea, thio- (8CI)	2	UMGDCJDMYOKAJW-UHFFFAOYSA-N	6118	CH4N2S	76.12	17356-08-0	C14415	36946	HMDB0034155	NA	NA	Organic compounds	Organosulfur compounds	Thioureas	Thioureas	Thioureas
265	Vinyldimethylcarbinol	2	HNVRRHSXBLFLIG-UHFFFAOYSA-N	8257	C5H10O	86.13	115-18-4	NA	NA	HMDB0033854	NA	NA	Organic compounds	Organic oxygen compounds	Organooxygen compounds	Alcohols and polyols	Tertiary alcohols
266	xi-p-Menth-3-en-1-ol	2	XJWZDXFFNOMMTD-UHFFFAOYSA-N	11468	C10H18O	154.25	586-82-3	NA	NA	HMDB0038025	NA	NA	Organic compounds	Lipids and lipid-like molecules	Prenol lipids	Monoterpenoids	Menthane monoterpenoids
267	xi-p-Menth-3-ene	2	YYCPSEFQLGXPCO-UHFFFAOYSA-N	10369	C10H18	138.25	2230-69-5	NA	NA	HMDB0037213	NA	NA	Organic compounds	Lipids and lipid-like molecules	Prenol lipids	Monoterpenoids	Menthane monoterpenoids
268	(-)-Neoclovene-(I), dihydro-	1	MGUPDCNFBFALJD-UHFFFAOYSA-N	557156	C15H26	206.37	NA	NA	NA	NA	NA	NA	Organic compounds	Lipids and lipid-like molecules	Prenol lipids	Monoterpenoids	Monoterpenoids
269	(+)-4-Carene	1	LGNSZMLHOYDATP-UHFFFAOYSA-N	530422	C10H16	136.23	13837-63-3	NA	NA	HMDB0059726	NA	NA	Organic compounds	Lipids and lipid-like molecules	Prenol lipids	Monoterpenoids	Bicyclic monoterpenoids
270	(+)-alpha-muurolene	1	QMAYBMKBYCGXDH-ZNMIVQPWSA-N	12306047	C15H24	204.35	10208-80-7	C20272	64797	NA	NA	NA	Organic compounds	Lipids and lipid-like molecules	Prenol lipids	Sesquiterpenoids	Sesquiterpenoids
271	(+)-gamma-muurolene	1	WRHGORWNJGOVQY-ZNMIVQPWSA-N	12313020	C15H24	204.35	24268-39-1	C20273	64798	NA	NA	NA	Organic compounds	Lipids and lipid-like molecules	Prenol lipids	Sesquiterpenoids	Sesquiterpenoids
272	(1E,3Z,6E,10Z,14S)-3,7,11-trimethyl-14-propan-2-ylcyclotetradeca-1,3,6,10-tetraene	1	DMHADBQKVWXPPM-PDDCSNRZSA-N	6436662	C20H32	272.5	1898-13-1	NA	NA	NA	NA	NA	Organic compounds	Lipids and lipid-like molecules	Prenol lipids	Diterpenoids	Cembrane diterpenoids
273	(1E,5E)-1,4,4-trimethyl-8-methylenecycloundeca-1,5-diene	1	HAVYZKHVTLAPDZ-PPGMXFKZSA-N	5318102	C15H24	204.35	116-04-1	NA	NA	NA	LMPR0103110005	NA	Organic compounds	Lipids and lipid-like molecules	Prenol lipids	Sesquiterpenoids	Sesquiterpenoids
274	(1E,5E)-1,6-dichlorocycloocta-1,5-diene	1	KBTPRKBSGQDFGW-FCXRPNKRSA-N	5368130	C8H10Cl2	177.07	29480-42-0	NA	NA	NA	NA	NA	Organic compounds	Organohalogen compounds	Vinyl halides	Vinyl chlorides	Vinyl chlorides
275	(1E,9E,12E)-1-methoxyoctadeca-1,9,12-triene	1	SZGSRPOLGVEZLU-VHEGXASUSA-N	5366231	C19H34O	278.5	NA	NA	NA	NA	NA	NA	Organic compounds	Organic oxygen compounds	Organooxygen compounds	Organooxygen compounds	Organooxygen compounds
276	(1R),(3Z),(9S)-4,11,11-Trimethyl-8-methylenebicyclo[7.2.0]undec-3-ene	1	NSMRKFBAPAOVQL-FLIBITNWSA-N	5362885	C15H24	204.35	NA	NA	NA	HMDB0061845	NA	NA	Organic compounds	Lipids and lipid-like molecules	Prenol lipids	Sesquiterpenoids	Sesquiterpenoids
277	(1R,2R,4S)-2,4-diisopropenyl-1-methyl-1-vinyl-cyclohexane	1	OPFTUNCRGUEPRZ-ZNMIVQPWSA-N	9859094	C15H24	204.35	33880-83-0	NA	NA	NA	NA	NA	Organic compounds	Lipids and lipid-like molecules	Prenol lipids	Sesquiterpenoids	Elemane sesquiterpenoids
278	(1R,4aR)-1,4a-dimethyl-7-propan-2-ylidene-3,4,5,6,8,8a-hexahydro-2H-naphthalen-1-ol	1	STRABSCAWZINIF-JVIGXAJISA-N	91748545	C15H26O	222.37	NA	NA	NA	NA	NA	NA	Organic compounds	Lipids and lipid-like molecules	Prenol lipids	Sesquiterpenoids	Sesquiterpenoids
279	(1R,4R)-1,4-dimethyl-7-propan-2-ylidene-2,3,4,5,6,8-hexahydro-1H-azulene	1	GIBQERSGRNPMEH-VXGBXAGGSA-N	15560253	C15H24	204.35	NA	NA	NA	NA	NA	NA	Organic compounds	Lipids and lipid-like molecules	Prenol lipids	Sesquiterpenoids	Sesquiterpenoids
280	(1R,4S,6S)-4,7,7-trimethylbicyclo[4.1.0]heptane	1	BWRHOYDPVJPXMF-YIZRAAEISA-N	9942162	C10H18	138.25	2778-68-9	NA	NA	NA	NA	NA	Organic compounds	Lipids and lipid-like molecules	Prenol lipids	Monoterpenoids	Bicyclic monoterpenoids
281	(1S,2R,8S)-1,3-dimethyl-8-propan-2-yltricyclo[4.4.0.02,7]dec-3-ene	1	VLXDPFLIRFYIME-IIZVFWCOSA-N	134773504	C15H24	204.35	14912-44-8	NA	NA	NA	NA	NA	Organic compounds	Lipids and lipid-like molecules	Prenol lipids	Sesquiterpenoids	Sesquiterpenoids
282	(1S,2S,4R)-1,3,3-trimethylnorbornan-2-ol	1	IAIHUHQCLTYTSF-MRTMQBJTSA-N	439711	C10H18O	154.25	512-13-0	C02344	15405	NA	LMPR0102120005	NA	Organic compounds	Lipids and lipid-like molecules	Prenol lipids	Monoterpenoids	Bicyclic monoterpenoids
283	(1S,3R,4R)-2,2,4-trimethyl-3-bicyclo[2.2.1]heptanol	1	IAIHUHQCLTYTSF-OYNCUSHFSA-N	6997371	C10H18O	154.25	2217-02-9	NA	NA	NA	NA	NA	Organic compounds	Lipids and lipid-like molecules	Prenol lipids	Monoterpenoids	Bicyclic monoterpenoids
284	(1S,4R)-1,6-dimethyl-4-propan-2-yl-1,2,3,4-tetrahydronaphthalene	1	PGTJIOWQJWHTJJ-QWHCGFSZSA-N	6429022	C15H22	202.33	40772-39-2	NA	NA	NA	NA	NA	Organic compounds	Lipids and lipid-like molecules	Prenol lipids	Sesquiterpenoids	Sesquiterpenoids
285	(1S,4R)-1,7,7-trimethylnorbornane-2,3-dione	1	VNQXSTWCDUXYEZ-QUBYGPBYSA-N	1549179	C10H14O2	166.22	2767-84-2	NA	36777	NA	LMPR0102120033	NA	Organic compounds	Lipids and lipid-like molecules	Prenol lipids	Monoterpenoids	Bicyclic monoterpenoids
286	(1S,4S)-1,6-dimethyl-4-propan-2-yl-1,2,3,4-tetrahydronaphthalene	1	PGTJIOWQJWHTJJ-STQMWFEESA-N	6429077	C15H22	202.33	483-77-2	NA	NA	NA	NA	NA	Organic compounds	Lipids and lipid-like molecules	Prenol lipids	Sesquiterpenoids	Sesquiterpenoids
287	(1S,4S,4aS,6R,8aR)-1,6-dimethyl-4-propan-2-yl-1,2,3,4,4a,5,6,8a-octahydronaphthalene	1	HNTISMRTGMVWGH-YTFOTSKYSA-N	3032853	C15H26	206.37	880143-55-5	NA	NA	NA	NA	NA	Organic compounds	Lipids and lipid-like molecules	Prenol lipids	Sesquiterpenoids	Sesquiterpenoids
288	(2,4,6-trimethylphenyl)methanol	1	LODDFDHPSIYCTK-UHFFFAOYSA-N	20139	C10H14O	150.22	4170-90-5	NA	NA	NA	NA	NA	Organic compounds	Benzenoids	Benzene and substituted derivatives	Benzyl alcohols	Benzyl alcohols
289	(2E,4E)-6,6-dimethylhepta-2,4-diene	1	GKQLEZIWGSTOGT-BSWSSELBSA-N	5370122	C9H16	124.22	NA	NA	NA	NA	NA	NA	Organic compounds	Hydrocarbons	Unsaturated hydrocarbons	Olefins	Acyclic olefins
290	(2E,4E,6E)-3,4-dimethylocta-2,4,6-triene	1	WGAUMWNVHAMGJF-AGPUZOHGSA-N	5371124	C10H16	136.23	57396-75-5	NA	NA	NA	NA	NA	Organic compounds	Hydrocarbons	Unsaturated hydrocarbons	Branched unsaturated hydrocarbons	Branched unsaturated hydrocarbons
291	(2S,8aR)-2,5,5,8a-tetramethyl-3,4,4a,6-tetrahydro-2H-1-benzopyran	1	IVTQSEFLDHBCDZ-CCQDYZPNSA-N	6432687	C13H22O	194.31	72746-44-2	NA	NA	NA	NA	NA	Organic compounds	Organoheterocyclic compounds	Benzopyrans	Benzopyrans	Benzopyrans
292	(2Z,7E,11E)-1,7,11-trimethyl-4-propan-2-yl-1-cyclotetradeca-2,7,11-trienol	1	YAPXSYXFLHDPCK-LUGDDEAWSA-N	22524729	C20H34O	290.5	NA	NA	NA	NA	NA	NA	Organic compounds	Lipids and lipid-like molecules	Prenol lipids	Diterpenoids	Cembrane diterpenoids
293	(2Z,7Z)-1,7-dimethyl-4-propan-2-yl-1-cyclodeca-2,7-dienol	1	RHCTXHCNRLCYBN-WSLVBCCMSA-N	5367550	C15H26O	222.37	72120-50-4	NA	NA	NA	NA	NA	Organic compounds	Lipids and lipid-like molecules	Prenol lipids	Sesquiterpenoids	Germacrane sesquiterpenoids
294	(3aS,11aS)-7-methoxy-11a-methyl-3,3a,10,11-tetrahydro-2H-cyclopenta[i]phenanthridin-1-one	1	UQCQCKYXOVENII-YJBOKZPZSA-N	22295695	C18H19NO2	281.3	5144-20-7	NA	NA	NA	NA	NA	Organic compounds	Lipids and lipid-like molecules	Steroids and steroid derivatives	Oxosteroids	Oxosteroids
295	(3E)-2,5,6-trimethylhepta-1,3,6-triene	1	PSZBPDGPFVFTSW-VOTSOKGWSA-N	5352486	C10H16	136.23	42123-66-0	NA	NA	NA	NA	NA	Organic compounds	Hydrocarbons	Unsaturated hydrocarbons	Branched unsaturated hydrocarbons	Branched unsaturated hydrocarbons
296	(3E)-2,6-dimethylhepta-1,3,5-triene	1	UTPOSGXXIJEVFD-AATRIKPKSA-N	5369970	C9H14	122.21	928-67-6	NA	NA	NA	NA	NA	Organic compounds	Hydrocarbons	Unsaturated hydrocarbons	Branched unsaturated hydrocarbons	Branched unsaturated hydrocarbons
297	(3E)-2-methylpenta-1,3-diene	1	RCJMVGJKROQDCB-SNAWJCMRSA-N	638070	C6H10	82.14	1118-58-7	NA	NA	NA	NA	NA	Organic compounds	Hydrocarbons	Unsaturated hydrocarbons	Branched unsaturated hydrocarbons	Branched unsaturated hydrocarbons
298	(3E)-hexa-1,3-diene	1	AHAREKHAZNPPMI-AATRIKPKSA-N	39175	C6H10	82.14	20237-34-7	NA	NA	NA	NA	NA	Organic compounds	Hydrocarbons	Unsaturated hydrocarbons	Olefins	Acyclic olefins
299	(3E)-penta-1,3-diene	1	PMJHHCWVYXUKFD-SNAWJCMRSA-N	62204	C5H8	68.12	2004-70-8	NA	74165	NA	NA	NA	Organic compounds	Hydrocarbons	Unsaturated hydrocarbons	Olefins	Acyclic olefins
300	(3E,12Z)-nonadeca-1,3,12-triene-5,14-diol	1	AWDHIFBTFZYCRJ-JRJJAPTRSA-N	5364768	C19H34O2	294.5	NA	NA	NA	NA	NA	NA	Organic compounds	Lipids and lipid-like molecules	Fatty Acyls	Fatty alcohols	Long-chain fatty alcohols
301	(3E,5Z)-6-tert-butyl-2,2,9,9-tetramethyldeca-3,5-dien-7-yne	1	BTWDIZWEXSBXOU-FVIOEUFFSA-N	5364982	C18H30	246.4	NA	NA	NA	NA	NA	NA	Organic compounds	Hydrocarbons	Unsaturated hydrocarbons	Branched unsaturated hydrocarbons	Branched unsaturated hydrocarbons
302	(3-methoxyphenyl)methanol	1	IIGNZLVHOZEOPV-UHFFFAOYSA-N	81437	C8H10O2	138.16	6971-51-3	C03352	1580	NA	NA	NA	Organic compounds	Benzenoids	Benzene and substituted derivatives	Benzyl alcohols	Benzyl alcohols
303	(3S,5R)-5-methyl-3-(1-methylethenyl)cyclohexene	1	OJBWHTRRQQNRBF-NXEZZACHSA-N	57351031	C10H16	136.23	NA	NA	NA	NA	NA	NA	Organic compounds	Lipids and lipid-like molecules	Prenol lipids	Monoterpenoids	Monocyclic monoterpenoids
304	(3Z)-3-[2-(2-hydroxypropan-2-yl)-3-methylbut-3-enylidene]-4,4-dimethyloctane-2,7-dione	1	HZTFUGJBHMQWKB-LFIBNONCSA-N	5363757	C18H30O3	294.4	NA	NA	NA	NA	NA	NA	Organic compounds	Organic oxygen compounds	Organooxygen compounds	Carbonyl compounds	Alpha,beta-unsaturated carbonyl compounds
305	(3Z)-4,8,11,11-tetramethyl-5-bicyclo[7.2.0]undec-3-enol	1	QYGTVPFTIUUDSL-WZUFQYTHSA-N	91704770	C15H26O	222.37	NA	NA	NA	NA	NA	NA	Organic compounds	Lipids and lipid-like molecules	Prenol lipids	Sesquiterpenoids	Sesquiterpenoids
306	(4aS,8aR)-4a,8a-dimethyl-5,6,7,8-tetrahydro-1H-naphthalen-2-one	1	VOJWKQKYBILFPP-NWDGAFQWSA-N	91700520	C12H18O	178.27	NA	NA	NA	NA	NA	NA	Organic compounds	Organic oxygen compounds	Organooxygen compounds	Carbonyl compounds	Ketones
307	(4E)-3,3-dimethyl-4-(3-methylbut-3-enylidene)-5-methylenebicyclo[4.1.0]heptane	1	PHDRQUPMFWWDKK-AUWJEWJLSA-N	5371839	C15H22	202.33	NA	NA	NA	NA	NA	NA	Organic compounds	Hydrocarbons	Unsaturated hydrocarbons	Branched unsaturated hydrocarbons	Branched unsaturated hydrocarbons
308	(4E)-4-methylhexa-1,4-diene	1	JBVMSEMQJGGOFR-FNORWQNLSA-N	5367525	C7H12	96.17	1116-90-1	NA	NA	NA	NA	NA	Organic compounds	Hydrocarbons	Unsaturated hydrocarbons	Branched unsaturated hydrocarbons	Branched unsaturated hydrocarbons
309	(4Z)-4-[(E)-but-2-enylidene]-3,5,5-trimethyl-1-cyclohex-2-enone	1	CBQXHTWJSZXYSK-DVIJZSFDSA-N	6437599	C13H18O	190.28	13215-88-8	NA	NA	NA	NA	NA	Organic compounds	Organic oxygen compounds	Organooxygen compounds	Carbonyl compounds	Ketones
310	(5E)-6,10-dimethyl-2-undeca-5,9-dienone	1	HNZUNIKWNYHEJJ-FMIVXFBMSA-N	1549778	C13H22O	194.31	3796-70-1	NA	67206	NA	LMFA11000696	NA	Organic compounds	Lipids and lipid-like molecules	Prenol lipids	Monoterpenoids	Acyclic monoterpenoids
311	(5E,9E)-6,10-dimethyl-2-dodeca-5,9-dienone	1	HSRQHSFPIKREMB-SDCOAONHSA-N	5363460	C14H24O	208.34	13125-74-1	NA	NA	NA	NA	NA	Organic compounds	Lipids and lipid-like molecules	Prenol lipids	Monoterpenoids	Acyclic monoterpenoids
312	(5Z)-2,6-dimethyl-4-octa-2,5,7-trienol	1	DUCHBDMNWUYHGL-CLFYSBASSA-N	91753567	C10H16O	152.23	NA	NA	NA	NA	NA	NA	Organic compounds	Lipids and lipid-like molecules	Prenol lipids	Monoterpenoids	Acyclic monoterpenoids
313	(6E,10E)-7,11,15-trimethyl-3-methylenehexadeca-1,6,10,14-tetraene	1	XSIVJVJUIXOEPW-YTOAGJIJSA-N	5365895	C20H32	272.5	70901-63-2	NA	NA	NA	NA	NA	Organic compounds	Lipids and lipid-like molecules	Prenol lipids	Diterpenoids	Acyclic diterpenoids
314	(7E,10E)-hexadeca-7,10-dienoic acid methyl ester	1	UEDJSCQXZFTMLQ-ZDVGBALWSA-N	5365579	C17H30O2	266.4	NA	NA	NA	NA	NA	NA	Organic compounds	Lipids and lipid-like molecules	Fatty Acyls	Fatty acid esters	Fatty acid methyl esters
315	(7S)-1,1,7-trimethyl-4-methylene-1a,2,3,4a,5,6,7a,7b-octahydrocyclopropa[h]azulen-7-ol	1	FRMCCTDTYSRUBE-YZXOMZRCSA-N	6432640	C15H24O	220.35	NA	NA	NA	NA	NA	NA	Organic compounds	Lipids and lipid-like molecules	Prenol lipids	Sesquiterpenoids	Aromadendrane sesquiterpenoids
316	(8S,9S,10R,13S,14S,17S)-17-acetyl-2,2,10,13-tetramethyl-6,7,8,9,11,12,14,15,16,17-decahydro-1H-cyclopenta[a]phenanthren-3-one	1	YBOCBFVYEVICFY-DGTJYXAMSA-N	22213208	C23H34O2	342.5	56196-80-6	NA	NA	NA	NA	NA	Organic compounds	Lipids and lipid-like molecules	Steroids and steroid derivatives	Pregnane steroids	Gluco/mineralocorticoids, progestogins and derivatives
317	(E)-1-methoxy-1-tetradecene	1	YBKPVHJWPMWMHF-CCEZHUSRSA-N	5366224	C15H30O	226.4	NA	NA	NA	NA	NA	NA	Organic compounds	Organic oxygen compounds	Organooxygen compounds	Organooxygen compounds	Organooxygen compounds
318	(E)-1-methoxy-9-octadecene	1	IDBPDXGUJPANFU-ZHACJKMWSA-N	5366217	C19H38O	282.5	56847-01-9	NA	NA	NA	NA	NA	Organic compounds	Organic oxygen compounds	Organooxygen compounds	Ethers	Dialkyl ethers
319	(E)-2,2-dimethyl-4-decene	1	HQDWNPKZYKUYFJ-MDZDMXLPSA-N	5364936	C12H24	168.32	NA	NA	NA	NA	NA	NA	Organic compounds	Hydrocarbons	Unsaturated hydrocarbons	Unsaturated aliphatic hydrocarbons	Unsaturated aliphatic hydrocarbons
320	(E)-2-methyl-4-(2,6,6-trimethyl-1-cyclohexenyl)-2-buten-1-ol	1	WQRBKVJYXWPIHN-YRNVUSSQSA-N	5369482	C14H24O	208.34	NA	NA	NA	NA	NA	NA	Organic compounds	Lipids and lipid-like molecules	Prenol lipids	Monoterpenoids	Monocyclic monoterpenoids
321	(E)-2-pentene	1	QMMOXUPEWRXHJS-HWKANZROSA-N	5326161	C5H10	70.13	109-68-2	NA	NA	NA	NA	NA	Organic compounds	Hydrocarbons	Unsaturated hydrocarbons	Unsaturated aliphatic hydrocarbons	Unsaturated aliphatic hydrocarbons
322	(E)-3-(4-hydroxyphenyl)-N-methyl-2-propenamide	1	VNDDFIQMUQVYDJ-QPJJXVBHSA-N	22476628	C10H11NO2	177.2	94530-63-9	NA	NA	NA	NA	NA	Organic compounds	Benzenoids	Benzene and substituted derivatives	Styrenes	Styrenes
323	(e)-3-Octene	1	YCTDZYMMFQCTEO-FNORWQNLSA-N	638228	C8H16	112.21	14919-01-8	NA	NA	HMDB0061906	NA	NA	Organic compounds	Hydrocarbons	Unsaturated hydrocarbons	Unsaturated aliphatic hydrocarbons	Unsaturated aliphatic hydrocarbons
324	(E)-4-(2,4,4-trimethyl-1-cyclohexa-1,5-dienyl)-3-buten-2-one	1	HYYFMTHLPBTTPM-AATRIKPKSA-N	5363898	C13H18O	190.28	NA	NA	NA	NA	NA	NA	Organic compounds	Organic oxygen compounds	Organooxygen compounds	Carbonyl compounds	Alpha,beta-unsaturated carbonyl compounds
325	(E)-9-hexadecen-1-ol	1	LBIYNOAMNIKVKF-BQYQJAHWSA-N	5283282	C16H32O	240.42	10378-01-5	NA	NA	NA	LMFA05000030	NA	Organic compounds	Lipids and lipid-like molecules	Fatty Acyls	Fatty alcohols	Long-chain fatty alcohols
326	(E)-9-hydroxy-2,2-dimethyl-5-decen-3-one	1	HCVKZKHQIVPCJE-FNORWQNLSA-N	5364972	C12H22O2	198.3	NA	NA	NA	NA	NA	NA	Organic compounds	Lipids and lipid-like molecules	Fatty Acyls	Fatty alcohols	Fatty alcohols
327	(E)-non-3-en-2-one	1	HDKLIZDXVUCLHQ-BQYQJAHWSA-N	5317045	C9H16O	140.22	14309-57-0	NA	NA	NA	LMFA12000133	NA	Organic compounds	Organic oxygen compounds	Organooxygen compounds	Carbonyl compounds	Alpha,beta-unsaturated carbonyl compounds
328	(R)-Menthofuran	1	YGWKXXYGDYYFJU-SSDOTTSWSA-N	442478	C10H14O	150.22	17957-94-7	C18025	6750	NA	LMPR0102090020	NA	Organic compounds	Lipids and lipid-like molecules	Prenol lipids	Monoterpenoids	Aromatic monoterpenoids
329	(S)-2-methyl-5-(1-Methylethenyl)-2-cyclohexen-1-one	1	ULDHMXUKGWMISQ-VIFPVBQESA-N	16724	C10H14O	150.22	2244-16-8	C11383	15399	HMDB0004487	NA	NA	Organic compounds	Lipids and lipid-like molecules	Prenol lipids	Monoterpenoids	Menthane monoterpenoids
330	(Z)-2-methyl-3-octen-2-ol	1	ACFQKNIZLQUKQA-FPLPWBNLSA-N	5366246	C9H18O	142.24	18521-07-8	NA	NA	NA	NA	NA	Organic compounds	Organic oxygen compounds	Organooxygen compounds	Alcohols and polyols	Tertiary alcohols
331	(Z)-2-pentene	1	QMMOXUPEWRXHJS-HYXAFXHYSA-N	5326160	C5H10	70.13	109-68-2	NA	NA	NA	NA	NA	Organic compounds	Hydrocarbons	Unsaturated hydrocarbons	Unsaturated aliphatic hydrocarbons	Unsaturated aliphatic hydrocarbons
332	(Z)-3,7-dimethyl-2-octene	1	ADGIRGGMVLTMJM-YHYXMXQVSA-N	6432652	C10H20	140.27	NA	NA	NA	NA	NA	NA	Organic compounds	Hydrocarbons	Unsaturated hydrocarbons	Branched unsaturated hydrocarbons	Branched unsaturated hydrocarbons
333	(Z)-3-tetradecene	1	QKTFNIWYLYTNIS-ALCCZGGFSA-N	5362709	C14H28	196.37	41446-67-7	NA	NA	NA	NA	NA	Organic compounds	Hydrocarbons	Unsaturated hydrocarbons	Unsaturated aliphatic hydrocarbons	Unsaturated aliphatic hydrocarbons
334	[(E)-5-methylhex-3-en-2-yl]benzene	1	VKZZGLZQWTWKTP-MDZDMXLPSA-N	5371830	C13H18	174.28	NA	NA	NA	NA	NA	NA	Organic compounds	Benzenoids	Benzene and substituted derivatives	Benzene and substituted derivatives	Benzene and substituted derivatives
335	[(Z)-prop-1-enyl]benzene	1	QROGIFZRVHSFLM-KXFIGUGUSA-N	252324	C9H10	118.18	766-90-5	NA	NA	NA	NA	NA	Organic compounds	Benzenoids	Benzene and substituted derivatives	Styrenes	Styrenes
336	[2,2-dimethyl-4-(3-methylbut-2-enyl)-6-methylenecyclohexyl]methanol	1	UVKRXNQETSWQQS-UHFFFAOYSA-N	550196	C15H26O	222.37	NA	NA	NA	NA	NA	NA	Organic compounds	Lipids and lipid-like molecules	Prenol lipids	Monoterpenoids	Monocyclic monoterpenoids
337	[2,6,6-trimethyl-4-(3-methylbut-2-enyl)-1-cyclohexenyl]methanol	1	WUEOXMDKPBMCJB-UHFFFAOYSA-N	550198	C15H26O	222.37	NA	NA	NA	NA	NA	NA	Organic compounds	Organic oxygen compounds	Organooxygen compounds	Alcohols and polyols	Primary alcohols
338	1-(1,4-dimethyl-3-cyclohexen-1-yl)-ethanone	1	BIUSXTISNNLMOR-UHFFFAOYSA-N	65289	C10H16O	152.23	43219-68-7	NA	NA	HMDB0037024	LMPR0102100001	NA	Organic compounds	Organic oxygen compounds	Organooxygen compounds	Carbonyl compounds	Ketones
339	1-(2,4,5-triethylphenyl)ethanone	1	HBRKVQBUDYDXJN-UHFFFAOYSA-N	604908	C14H20O	204.31	NA	NA	NA	NA	NA	NA	Organic compounds	Organic oxygen compounds	Organooxygen compounds	Carbonyl compounds	Ketones
340	1-(2-acetylphenyl)ethanone	1	LVQFKRXRTXCQCZ-UHFFFAOYSA-N	35459	C10H10O2	162.18	704-00-7	NA	NA	NA	NA	NA	Organic compounds	Organic oxygen compounds	Organooxygen compounds	Carbonyl compounds	Ketones
341	1-(2-methylphenyl)-2-propen-1-one	1	IRHOMHHGLFTQAB-UHFFFAOYSA-N	562737	C10H10O	146.19	NA	NA	NA	NA	NA	NA	Organic compounds	Benzenoids	Benzene and substituted derivatives	Benzoyl derivatives	Benzoyl derivatives
342	1-(3,5-ditert-butyl-4-hydroxyphenyl)-2-methyl-3-(4-morpholinyl)-1-propanone	1	ZEGGUPZIYISUPL-UHFFFAOYSA-N	567676	C22H35NO3	361.5	NA	NA	NA	NA	NA	NA	Organic compounds	Organic oxygen compounds	Organooxygen compounds	Carbonyl compounds	Ketones
343	1-(3-ethylcyclobutyl)ethanone	1	CFXVQAFALKCPFF-UHFFFAOYSA-N	537731	C8H14O	126.2	NA	NA	NA	NA	NA	NA	Organic compounds	Organic oxygen compounds	Organooxygen compounds	Carbonyl compounds	Ketones
344	1-(3-hydroxy-2-furanyl)ethanone	1	HPIGCVXMBGOWTF-UHFFFAOYSA-N	18898	C6H6O3	126.11	3420-59-5	NA	NA	NA	NA	NA	Organic compounds	Organic oxygen compounds	Organooxygen compounds	Carbonyl compounds	Ketones
345	1-(4-hydroxyphenyl)ethanone	1	TXFPEBPIARQUIG-UHFFFAOYSA-N	7469	C8H8O2	136.15	99-93-4	C10700	28032	NA	NA	NA	Organic compounds	Organic oxygen compounds	Organooxygen compounds	Carbonyl compounds	Ketones
346	1-(4-methoxyphenyl)-5,5-diphenyl-2-pyrrolone	1	BKKZZKAFDDSFTQ-UHFFFAOYSA-N	631062	C23H19NO2	341.4	NA	NA	NA	NA	NA	NA	Organic compounds	Benzenoids	Benzene and substituted derivatives	Diphenylmethanes	Diphenylmethanes
347	1-(4-methoxyphenyl)butane-1,3-dione	1	PVCFQGTUBKQIMH-UHFFFAOYSA-N	77640	C11H12O3	192.21	4023-80-7	NA	NA	NA	NA	NA	Organic compounds	Organic oxygen compounds	Organooxygen compounds	Carbonyl compounds	Ketones
348	1-(6-methoxy-2-naphthalenyl)ethanone	1	GGWCZBGAIGGTDA-UHFFFAOYSA-N	77506	C13H12O2	200.23	2700-47-2	NA	NA	NA	NA	NA	Organic compounds	Benzenoids	Naphthalenes	Naphthalenes	Naphthalenes
349	1-(bromomethyl)-3,5-dimethylbenzene	1	QXDHXCVJGBTQMK-UHFFFAOYSA-N	141334	C9H11Br	199.09	27129-86-8	NA	NA	NA	NA	NA	Organic compounds	Benzenoids	Benzene and substituted derivatives	Benzyl halides	Benzyl bromides
350	1-(methylthio)-Propane	1	ZOASGOXWEHUTKZ-UHFFFAOYSA-N	19754	C4H10S	90.19	118914-56-0	NA	NA	HMDB0061871	NA	NA	Organic compounds	Organosulfur compounds	Thioethers	Dialkylthioethers	Dialkylthioethers
351	1,1,2-Trimethyl-3,5-bis(1-methylethenyl)cyclohexane	1	JGZYEZBCFOHEEC-UHFFFAOYSA-N	535217	C15H26	206.37	62337-97-7	NA	NA	HMDB0061780	NA	NA	Organic compounds	Lipids and lipid-like molecules	Prenol lipids	Monoterpenoids	Menthane monoterpenoids
352	1,1,3,3-tetramethylcyclopentane	1	YWYCGTZNHWYQBD-UHFFFAOYSA-N	123522	C9H18	126.24	50876-33-0	NA	NA	NA	LMFA11000662	NA	Organic compounds	Hydrocarbons	Saturated hydrocarbons	Cycloalkanes	Cycloalkanes
353	1,1,3-trimethylindene	1	GFQUBQQRVARIRW-UHFFFAOYSA-N	588777	C12H14	158.24	2177-45-9	NA	NA	NA	NA	NA	Organic compounds	Benzenoids	Indenes and isoindenes	Indenes and isoindenes	Indenes and isoindenes
354	1,1,4,5-tetramethylindane	1	BKSQAMSHSDSRGZ-UHFFFAOYSA-N	529435	C13H18	174.28	16204-57-2	NA	NA	NA	NA	NA	Organic compounds	Benzenoids	Indanes	Indanes	Indanes
355	1,1,4,7-tetramethyl-1a,2,3,4,4a,5,6,7,7a,7b-decahydrocyclopropa[e]azulene	1	UIDUJXXQMGYOIN-UHFFFAOYSA-N	520381	C15H26	206.37	6790-78-9	NA	NA	NA	NA	NA	Organic compounds	Lipids and lipid-like molecules	Prenol lipids	Sesquiterpenoids	Aromadendrane sesquiterpenoids
356	1,1,4,7-tetramethyl-1a,2,3,4,5,6,7,7b-octahydrocyclopropa[e]azulene	1	NUQDPKOFUKFKFD-UHFFFAOYSA-N	530426	C15H24	204.35	95910-36-4	NA	NA	NA	NA	NA	Organic compounds	Hydrocarbons	Polycyclic hydrocarbons	Polycyclic hydrocarbons	Polycyclic hydrocarbons
357	1,1,6,7-tetramethyl-Indan	1	AKAQKGLHKLCCCF-UHFFFAOYSA-N	594539	C13H18	174.28	16204-58-3	NA	NA	NA	NA	NA	Organic compounds	Benzenoids	Indanes	Indanes	Indanes
358	1,2,3,4,5,6-Hexahydro-1,1,5,5-tetramethyl-2,4a-methanonaphthalen-7(4aH)-one	1	LGSKOQUJWNADCQ-UHFFFAOYSA-N	90971	C15H22O	218.33	23747-14-0	NA	NA	NA	NA	NA	Organic compounds	Lipids and lipid-like molecules	Prenol lipids	Monoterpenoids	Monoterpenoids
359	1,2,3,4-tetra(propan-2-ylidene)cyclobutane	1	HEHUQULYPRBTMQ-UHFFFAOYSA-N	612215	C16H24	216.36	88919-66-8	NA	NA	NA	NA	NA	Organic compounds	Lipids and lipid-like molecules	Prenol lipids	Monoterpenoids	Monocyclic monoterpenoids
360	1,2,3,4-tetramethyl-5-propan-2-ylbenzene	1	RRKUXOICNWXDOB-UHFFFAOYSA-N	595341	C13H20	176.3	NA	NA	NA	NA	NA	NA	Organic compounds	Lipids and lipid-like molecules	Prenol lipids	Monoterpenoids	Aromatic monoterpenoids
361	1,2,5,5,6,7-hexamethyl-4-bicyclo[4.1.0]hept-2-enone	1	HHMBQNKUAMXTQL-UHFFFAOYSA-N	600979	C13H20O	192.3	NA	NA	NA	NA	NA	NA	Organic compounds	Organic oxygen compounds	Organooxygen compounds	Carbonyl compounds	Ketones
362	1,2,5,5-tetramethylcyclopenta-1,3-diene	1	FZQSOBIGZJECPN-UHFFFAOYSA-N	572142	C9H14	122.21	NA	NA	NA	NA	NA	NA	Organic compounds	Hydrocarbons	Unsaturated hydrocarbons	Branched unsaturated hydrocarbons	Branched unsaturated hydrocarbons
363	1,2-bis(ethenyl)-3,5-dimethylcyclohexane	1	QWESARHWOBOBSB-UHFFFAOYSA-N	572341	C12H20	164.29	NA	NA	NA	NA	NA	NA	Organic compounds	Hydrocarbons	Unsaturated hydrocarbons	Olefins	Cyclic olefins
364	1,2-dichlorobenzene	1	RFFLAFLAYFXFSW-UHFFFAOYSA-N	7239	C6H4Cl2	147	2199-69-1	C14328	35290	NA	NA	NA	Organic compounds	Benzenoids	Benzene and substituted derivatives	Halobenzenes	Chlorobenzenes
365	1,3,3-trimethyl-1,2-dihydroindene	1	CPLBLNGVYBSVPU-UHFFFAOYSA-N	17470	C12H16	160.25	2613-76-5	NA	NA	NA	NA	NA	Organic compounds	Benzenoids	Indanes	Indanes	Indanes
366	1,3-Cyclohexadiene-1-carboxaldehyde, 2,6,6-trimethyl-	1	SGAWOGXMMPSZPB-UHFFFAOYSA-N	61041	C10H14O	150.22	116-26-7	C17062	53169	HMDB0036061	NA	NA	Organic compounds	Organic oxygen compounds	Organic oxides	Organic oxides	Organic oxides
367	1,3-diethyl-5-methylbenzene	1	HILAULICMJUOLK-UHFFFAOYSA-N	16302	C11H16	148.24	2050-24-0	NA	NA	NA	NA	NA	Organic compounds	Benzenoids	Benzene and substituted derivatives	Toluenes	Toluenes
368	1,3-dimethyl-5-(phenylmethyl)benzene	1	RZCMUIOJBYCKPG-UHFFFAOYSA-N	119824	C15H16	196.29	28122-27-2	NA	NA	NA	NA	NA	Organic compounds	Benzenoids	Benzene and substituted derivatives	Diphenylmethanes	Diphenylmethanes
369	1,3-dimethyl-8-[(E)-2-(2-nitrophenyl)ethenyl]-7H-purine-2,6-dione	1	QCNPVOOGFNENHS-BQYQJAHWSA-N	5364102	C15H13N5O4	327.29	NA	NA	NA	NA	NA	NA	Organic compounds	Organoheterocyclic compounds	Imidazopyrimidines	Purines and purine derivatives	Xanthines
370	1,3-dimethylcyclohexene	1	XTCMQAVNRXZBRH-UHFFFAOYSA-N	137726	C8H14	110.2	2808-76-6	NA	NA	NA	NA	NA	Organic compounds	Hydrocarbons	Unsaturated hydrocarbons	Branched unsaturated hydrocarbons	Branched unsaturated hydrocarbons
371	1,4,5-Trimethyl-naphtalene	1	FSAWRQYDMHSDRN-UHFFFAOYSA-N	16478	C13H14	170.25	2131-41-1	NA	NA	HMDB0059733	NA	NA	Organic compounds	Benzenoids	Naphthalenes	Naphthalenes	Naphthalenes
372	1,4,6-trimethyl-1,2-dihydronaphthalene	1	HQBMLUDYOSJUOR-UHFFFAOYSA-N	41515	C13H16	172.27	55682-80-9	NA	NA	NA	NA	NA	Organic compounds	Benzenoids	Naphthalenes	Naphthalenes	Naphthalenes
373	1,4-dimethyl-7-propan-2-yl-1,2,3,4,5,6,7,8-octahydroazulene	1	XURCUMFVQKJMJP-UHFFFAOYSA-N	163278	C15H26	206.37	68071-23-8	NA	NA	NA	NA	NA	Organic compounds	Lipids and lipid-like molecules	Prenol lipids	Sesquiterpenoids	Sesquiterpenoids
374	1,5,5-trimethyl-6-[(1E)-3-methylbuta-1,3-dienyl]-2-methylene-7-oxabicyclo[4.1.0]heptane	1	NBAVJXUTIGWFOQ-JXMROGBWSA-N	5363734	C15H22O	218.33	NA	NA	NA	NA	NA	NA	Organic compounds	Organoheterocyclic compounds	Oxepanes	Oxepanes	Oxepanes
375	1,5,5-trimethyl-6-[(2E)-4-methylpenta-2,4-dien-2-yl]-7-oxabicyclo[4.1.0]hept-2-ene	1	YGYMTTNGLBFAAM-ZRDIBKRKSA-N	5370850	C15H22O	218.33	NA	NA	NA	NA	NA	NA	Organic compounds	Lipids and lipid-like molecules	Prenol lipids	Monoterpenoids	Bicyclic monoterpenoids
376	1,5,5-trimethyl-6-methylenecyclohexene	1	FMXKKHBXBBAQBC-UHFFFAOYSA-N	578237	C10H16	136.23	514-95-4	NA	NA	NA	NA	NA	Organic compounds	Hydrocarbons	Unsaturated hydrocarbons	Branched unsaturated hydrocarbons	Branched unsaturated hydrocarbons
377	1,5,8-trimethyl-1,2,3,4-tetrahydronaphthalene	1	OIIJXQMSEYQDDI-UHFFFAOYSA-N	30755	C13H18	174.28	21693-51-6	NA	NA	NA	NA	NA	Organic compounds	Benzenoids	Tetralins	Tetralins	Tetralins
378	1,5,8-trimethyl-1,2-dihydronaphthalene	1	YJFOZRTWRVNHOG-UHFFFAOYSA-N	20595	C13H16	172.27	4506-36-9	NA	NA	NA	NA	NA	Organic compounds	Benzenoids	Naphthalenes	Naphthalenes	Naphthalenes
379	1,6,7-Trimethylnaphthalene	1	JBXULKRNHAQMAS-UHFFFAOYSA-N	16732	C13H14	170.25	2245-38-7	NA	NA	HMDB0059701	NA	NA	Organic compounds	Benzenoids	Naphthalenes	Naphthalenes	Naphthalenes
380	1,6,8-trimethyl-1,2,3,4-tetrahydronaphthalene	1	PGZQTASRDRGQAJ-UHFFFAOYSA-N	594547	C13H18	174.28	30316-36-0	NA	NA	NA	NA	NA	Organic compounds	Benzenoids	Tetralins	Tetralins	Tetralins
381	1,8-Diazacyclotetradecane-2,9-dione	1	KATXJJSCAPBIOB-UHFFFAOYSA-N	67524	C14H28	196.37	295-17-0	NA	NA	HMDB0033567	NA	NA	Organic compounds	Hydrocarbons	Saturated hydrocarbons	Cycloalkanes	Cycloalkanes
382	10-[(4-Methyl phenyl)sulfanyl]-14-azatetracyclo[7.6.1.0{2,7}.0{13,16}]hexadeca-1(15),2(7),3,5,9(16),10,12-heptaen-8-one	1	MQBQNAPBNYQQBY-UHFFFAOYSA-N	45490224	C22H15NOS	341.4	NA	NA	NA	NA	NA	NA	Organic compounds	Benzenoids	Anthracenes	Anthracenes	Anthracenes
383	10-methylbenzo[a]acridine	1	JNMYQFUNYDSRDY-UHFFFAOYSA-N	618316	C18H13N	243.3	3781-67-7	NA	NA	NA	NA	NA	Organic compounds	Organoheterocyclic compounds	Quinolines and derivatives	Benzoquinolines	Acridines
384	10-methylnonadecane	1	MIKKTERVKUURCM-UHFFFAOYSA-N	530070	C20H42	282.5	56862-62-5	NA	NA	NA	NA	NA	Organic compounds	Hydrocarbons	Saturated hydrocarbons	Alkanes	Branched alkanes
385	11,12-Dihydroxyseychellane	1	GXIANPKKUSLVEE-UHFFFAOYSA-N	610068	C15H26O2	238.37	NA	NA	NA	NA	NA	NA	Organic compounds	Organic oxygen compounds	Organooxygen compounds	Alcohols and polyols	Tertiary alcohols
386	11-[3-(methylamino)propyl]-5H-benzo[b][1,4]benzodiazepin-6-one	1	XOMDALGJAOGYEC-UHFFFAOYSA-N	45221	C17H19N3O	281.35	13450-70-9	NA	NA	NA	NA	NA	Organic compounds	Organoheterocyclic compounds	Benzodiazepines	Dibenzodiazepines	Dibenzodiazepines
387	17-chloro-7-heptadecyne	1	AYGAMBJIBKHEDO-UHFFFAOYSA-N	557030	C17H31Cl	270.9	56554-75-7	NA	NA	NA	NA	NA	Organic compounds	Organohalogen compounds	Organochlorides	Organochlorides	Organochlorides
388	1-bromo-2,2,3,3-tetramethyl-1-(3-methylpent-1-ynyl)cyclopropane	1	NBRZFFNUUAHKEW-UHFFFAOYSA-N	600794	C13H21Br	257.21	NA	NA	NA	NA	NA	NA	Organic compounds	Organohalogen compounds	Organobromides	Organobromides	Organobromides
389	1-bromohexadecane	1	HNTGIJLWHDPAFN-UHFFFAOYSA-N	8213	C16H33Br	305.34	112-82-3	NA	NA	NA	NA	NA	Organic compounds	Organohalogen compounds	Organobromides	Organobromides	Organobromides
390	1-butene	1	VXNZUUAINFGPBY-UHFFFAOYSA-N	7844	C4H8	56.11	106-98-9	NA	48362	NA	NA	NA	Organic compounds	Hydrocarbons	Unsaturated hydrocarbons	Unsaturated aliphatic hydrocarbons	Unsaturated aliphatic hydrocarbons
391	1-chlorohexadecane	1	CLWAXFZCVYJLLM-UHFFFAOYSA-N	20993	C16H33Cl	260.9	34214-79-4	NA	NA	NA	NA	NA	Organic compounds	Organohalogen compounds	Organochlorides	Organochlorides	Organochlorides
392	1-chlorooctadecane	1	VUQPJRPDRDVQMN-UHFFFAOYSA-N	18815	C18H37Cl	288.9	112-76-5	NA	NA	NA	NA	NA	Organic compounds	Organohalogen compounds	Organochlorides	Organochlorides	Organochlorides
393	1-cyclohex-2-enone	1	FWFSEYBSWVRWGL-UHFFFAOYSA-N	13594	C6H8O	96.13	25512-62-3	C02395	15977	NA	NA	NA	Organic compounds	Organic oxygen compounds	Organooxygen compounds	Carbonyl compounds	Ketones
394	1-decen-3-one	1	XTDXBZMKUMZNMH-UHFFFAOYSA-N	171530	C10H18O	154.25	56606-79-2	NA	NA	NA	NA	NA	Organic compounds	Organic oxygen compounds	Organooxygen compounds	Carbonyl compounds	Alpha,beta-unsaturated carbonyl compounds
395	1-decoxydecane	1	LTSWUFKUZPPYEG-UHFFFAOYSA-N	17152	C20H42O	298.5	2456-28-2	NA	NA	NA	NA	NA	Organic compounds	Organic oxygen compounds	Organooxygen compounds	Ethers	Dialkyl ethers
396	1-ethenyl-1-cyclododecanol	1	IKDAAKTZPNAEIT-UHFFFAOYSA-N	543425	C14H26O	210.36	NA	NA	NA	NA	NA	NA	Organic compounds	Organic oxygen compounds	Organooxygen compounds	Alcohols and polyols	Tertiary alcohols
397	1-ethenyl-1-methyl-2,4-bis(1-methylethenyl)cyclohexane	1	OPFTUNCRGUEPRZ-UHFFFAOYSA-N	10583	C15H24	204.35	100762-52-5	NA	NA	NA	NA	NA	Organic compounds	Lipids and lipid-like molecules	Prenol lipids	Sesquiterpenoids	Elemane sesquiterpenoids
398	1-ethenyl-1-methyl-4-methylene-2-(2-methylprop-1-enyl)cycloheptane	1	UWEJZLPARNBCBM-UHFFFAOYSA-N	572161	C15H24	204.35	826337-63-7	NA	NA	NA	NA	NA	Organic compounds	Lipids and lipid-like molecules	Prenol lipids	Monoterpenoids	Monocyclic monoterpenoids
399	1-ethenyl-3,5-dimethylbenzene	1	XKMDZVINHIFHLY-UHFFFAOYSA-N	21476	C10H12	132.2	5379-20-4	NA	NA	NA	NA	NA	Organic compounds	Benzenoids	Benzene and substituted derivatives	Styrenes	Styrenes
400	1-ethenyl-4-ethylbenzene	1	WHFHDVDXYKOSKI-UHFFFAOYSA-N	18940	C10H12	132.2	28106-30-1	NA	NA	NA	NA	NA	Organic compounds	Benzenoids	Benzene and substituted derivatives	Styrenes	Styrenes
401	1-ethenyl-4-methoxybenzene	1	UAJRSHJHFRVGMG-UHFFFAOYSA-N	12507	C9H10O	134.17	637-69-4	NA	NA	NA	NA	NA	Organic compounds	Benzenoids	Phenol ethers	Anisoles	Anisoles
402	1-ethyl-2,3-dimethylbenzene	1	QUBBAXISAHIDNM-UHFFFAOYSA-N	13621	C10H14	134.22	29224-55-3	NA	NA	NA	NA	NA	Organic compounds	Benzenoids	Benzene and substituted derivatives	Xylenes	o-Xylenes
403	1-ethyl-3,5-dimethylbenzene	1	LMAUULKNZLEMGN-UHFFFAOYSA-N	13627	C10H14	134.22	934-74-7	NA	NA	NA	NA	NA	Organic compounds	Benzenoids	Benzene and substituted derivatives	Xylenes	m-Xylenes
404	1-ethyl-5,8a-dimethyl-2,3,4,6,7,8-hexahydro-1H-naphthalen-2-ol	1	SZVXYRWMJHNLHF-UHFFFAOYSA-N	578224	C14H24O	208.34	NA	NA	NA	NA	NA	NA	Organic compounds	Organic oxygen compounds	Organooxygen compounds	Alcohols and polyols	Cyclic alcohols and derivatives
405	1-ethylpyrrole	1	VPUAYOJTHRDUTK-UHFFFAOYSA-N	185226	C6H9N	95.14	617-92-5	NA	NA	NA	NA	NA	Organic compounds	Organoheterocyclic compounds	Pyrroles	Substituted pyrroles	Substituted pyrroles
406	1-ethynyl-4-(2-methylpropyl)benzene	1	HKKHYMVLZLMRPQ-UHFFFAOYSA-N	5054033	C12H14	158.24	132464-91-6	NA	NA	NA	NA	NA	Organic compounds	Benzenoids	Benzene and substituted derivatives	Phenylpropanes	Phenylpropanes
407	1H-3a,7-Methanoazulene, 2,3,4,7,8,8a-hexahydro-3,6,8,8-tetramethyl-, [3R-(3Œ±,3aŒ≤,7Œ≤,8aŒ±)]-	1	IRAQOCYXUMOFCW-KYEXWDHISA-N	15939567	C15H24	204.35	NA	NA	NA	NA	NA	NA	Organic compounds	Lipids and lipid-like molecules	Prenol lipids	Sesquiterpenoids	Cedrane and isocedrane sesquiterpenoids
408	1-heptene	1	ZGEGCLOFRBLKSE-UHFFFAOYSA-N	11610	C7H14	98.19	25339-56-4	NA	NA	NA	LMFA11000319	NA	Organic compounds	Hydrocarbons	Unsaturated hydrocarbons	Unsaturated aliphatic hydrocarbons	Unsaturated aliphatic hydrocarbons
409	1-hexene	1	LIKMAJRDDDTEIG-UHFFFAOYSA-N	11597	C6H12	84.16	153522-12-4	NA	NA	NA	NA	NA	Organic compounds	Hydrocarbons	Unsaturated hydrocarbons	Unsaturated aliphatic hydrocarbons	Unsaturated aliphatic hydrocarbons
410	1-hydroxyanthracene-9,10-dione	1	BTLXPCBPYBNQNR-UHFFFAOYSA-N	8512	C14H8O3	224.21	129-43-1	C02980	28877	NA	NA	NA	Organic compounds	Benzenoids	Anthracenes	Anthraquinones	Anthraquinones
411	1-iodo-2-methylundecane	1	RTWBFGUVCAVDFO-UHFFFAOYSA-N	545590	C12H25I	296.23	73105-67-6	NA	84222	HMDB0062727	NA	NA	Organic compounds	Organohalogen compounds	Organoiodides	Organoiodides	Organoiodides
412	1-iododecane	1	SKIDNYUZJPMKFC-UHFFFAOYSA-N	16314	C10H21I	268.18	2050-77-3	NA	NA	NA	NA	NA	Organic compounds	Organohalogen compounds	Organoiodides	Organoiodides	Organoiodides
413	1-iodoundecane	1	FKUQOQPBCHJHAP-UHFFFAOYSA-N	20276	C11H23I	282.2	146846-81-3	NA	NA	NA	NA	NA	Organic compounds	Organohalogen compounds	Organoiodides	Organoiodides	Organoiodides
414	1-methyl-1-cyclopentanol	1	CAKWRXVKWGUISE-UHFFFAOYSA-N	73830	C6H12O	100.16	1462-03-9	NA	NA	NA	LMFA05000538	NA	Organic compounds	Organic oxygen compounds	Organooxygen compounds	Alcohols and polyols	Secondary alcohols
415	1-methyl-2-indolecarboxylic acid	1	MAHAMBLNIDMREX-UHFFFAOYSA-N	27695	C10H9NO2	175.18	16136-58-6	NA	NA	NA	NA	NA	Organic compounds	Organoheterocyclic compounds	Indoles and derivatives	Indolecarboxylic acids and derivatives	Indolecarboxylic acids and derivatives
416	1-methyl-3-(2-methylpropyl)-1-cyclohexanol	1	PMKDAPPYGOWKLX-UHFFFAOYSA-N	22476645	C11H22O	170.29	215231-33-7	NA	NA	NA	NA	NA	Organic compounds	Organic oxygen compounds	Organooxygen compounds	Alcohols and polyols	Secondary alcohols
417	1-methyl-4-(1-phenylprop-1-en-2-yl)-1-cyclohexanol	1	KRSWRYIJKHNKHE-UHFFFAOYSA-N	71443900	C16H22O	230.34	57919-09-2	NA	NA	NA	NA	NA	Organic compounds	Lipids and lipid-like molecules	Prenol lipids	Monoterpenoids	Aromatic monoterpenoids
418	1-methyl-4-(2-methylpropyl)benzene	1	VCGBZXLLPCGFQM-UHFFFAOYSA-N	21240	C11H16	148.24	5161-04-6	NA	NA	NA	NA	NA	Organic compounds	Benzenoids	Benzene and substituted derivatives	Phenylpropanes	Phenylpropanes
419	1-methyl-4-[(4-methylphenyl)methyl]benzene	1	HZAWPPRBCALFRN-UHFFFAOYSA-N	21071	C15H16	196.29	4957-14-6	NA	NA	NA	NA	NA	Organic compounds	Benzenoids	Benzene and substituted derivatives	Diphenylmethanes	Diphenylmethanes
420	1-methyl-4-propan-2-yl-1-cyclohex-2-enol	1	IZXYHAXVIZHGJV-UHFFFAOYSA-N	526657	C10H18O	154.25	117066-76-9	NA	NA	NA	NA	NA	Organic compounds	Lipids and lipid-like molecules	Prenol lipids	Monoterpenoids	Menthane monoterpenoids
421	1-methyl-7-propan-2-ylnaphthalene	1	UZVVHZJKXPCUQU-UHFFFAOYSA-N	10277	C14H16	184.28	490-65-3	NA	NA	NA	NA	NA	Organic compounds	Benzenoids	Naphthalenes	Naphthalenes	Naphthalenes
422	1-methylcyclohexa-1,4-diene	1	QDXQAOGNBCOEQX-UHFFFAOYSA-N	78006	C7H10	94.15	4313-57-9	NA	NA	NA	NA	NA	Organic compounds	Hydrocarbons	Unsaturated hydrocarbons	Branched unsaturated hydrocarbons	Branched unsaturated hydrocarbons
423	1-methylpiperidine	1	PAMIQIKDUOTOBW-UHFFFAOYSA-N	12291	C6H13N	99.17	139252-84-9	NA	NA	NA	NA	NA	Organic compounds	Organoheterocyclic compounds	Piperidines	Piperidines	Piperidines
424	1-nonen-4-ol	1	NDUPBTSXOSZHON-UHFFFAOYSA-N	141975	C9H18O	142.24	121842-18-0	NA	NA	NA	NA	NA	Organic compounds	Lipids and lipid-like molecules	Fatty Acyls	Fatty alcohols	Fatty alcohols
425	1-phenylbutan-2-one	1	GKDLTXYXODKDEA-UHFFFAOYSA-N	13879	C10H12O	148.2	1007-32-5	NA	NA	NA	NA	NA	Organic compounds	Benzenoids	Benzene and substituted derivatives	Benzene and substituted derivatives	Benzene and substituted derivatives
426	1-pyrrol-1-ylethanone	1	OMYOJDLCFAUIHN-UHFFFAOYSA-N	521947	C6H7NO	109.13	4030-18-6	NA	NA	NA	NA	NA	Organic compounds	Organoheterocyclic compounds	Pyrroles	Substituted pyrroles	Substituted pyrroles
427	1-tetradecanol	1	HLZKNKRTKFSKGZ-UHFFFAOYSA-N	8209	C14H30O	214.39	112-72-1	D05097	77417	HMDB0011638	LMFA05000041	NA	Organic compounds	Lipids and lipid-like molecules	Fatty Acyls	Fatty alcohols	Long-chain fatty alcohols
428	1-undecanol	1	KJIOQYGWTQBHNH-UHFFFAOYSA-N	8184	C11H24O	172.31	112-42-5	NA	NA	HMDB0013113	LMFA05000144	NA	Organic compounds	Lipids and lipid-like molecules	Fatty Acyls	Fatty alcohols	Fatty alcohols
429	2-(1-piperidinyl)acetonitrile	1	CLVBVRODHJFTGF-UHFFFAOYSA-N	18164	C7H12N2	124.18	3010-03-5	NA	NA	NA	NA	NA	Organic compounds	Organoheterocyclic compounds	Piperidines	Piperidines	Piperidines
430	2-(2,6,6-trimethyl-1-cyclohexenyl)acetic acid	1	CCIVDDLKQSQGEZ-UHFFFAOYSA-N	11019499	C11H18O2	182.26	472-68-4	NA	NA	NA	NA	NA	Organic compounds	Organic acids and derivatives	Carboxylic acids and derivatives	Carboxylic acids	Carboxylic acids
431	2-(4-methylene-1-cyclohex-2-enyl)-2-propanol	1	YGYSWSPXSCQPRC-UHFFFAOYSA-N	522161	C10H16O	152.23	NA	NA	NA	NA	NA	NA	Organic compounds	Lipids and lipid-like molecules	Prenol lipids	Monoterpenoids	Menthane monoterpenoids
432	2-(hydroxymethyl)benzoate	1	MGMNPSAERQZUIM-UHFFFAOYSA-M	6971231	C8H7O3-	151.14	NA	NA	NA	NA	NA	NA	Organic compounds	Benzenoids	Benzene and substituted derivatives	Benzoic acids and derivatives	Benzoic acids
433	2-(methylamino)benzoic acid butyl ester	1	FDQBIXWYPOVREH-UHFFFAOYSA-N	610063	C12H17NO2	207.27	NA	NA	NA	NA	NA	NA	Organic compounds	Benzenoids	Benzene and substituted derivatives	Benzoic acids and derivatives	Benzoic acid esters
434	2,2,3,3,5,6,6-heptamethylheptane	1	OTNCYIBPUVFLLZ-UHFFFAOYSA-N	23652	C14H30	198.39	7225-67-4	NA	NA	NA	NA	NA	Organic compounds	Hydrocarbons	Saturated hydrocarbons	Alkanes	Branched alkanes
435	2,2,4,6,6-pentamethylheptane	1	VKPSKYDESGTTFR-UHFFFAOYSA-N	26058	C12H26	170.33	13475-82-6	NA	77509	NA	NA	NA	Organic compounds	Hydrocarbons	Saturated hydrocarbons	Alkanes	Branched alkanes
436	2,2,4-Trimethylpentane-1,3-diyl bis(2-methylpropanoate)	1	OMVSWZDEEGIJJI-UHFFFAOYSA-N	23284	C16H30O4	286.41	53490-81-6	NA	NA	HMDB0059777	NA	NA	Organic compounds	Organic acids and derivatives	Carboxylic acids and derivatives	Dicarboxylic acids and derivatives	Dicarboxylic acids and derivatives
437	2,2,5,5-tetramethyl-4-propan-2-ylidene-1-oxaspiro[2.2]pentane	1	UKUDYAVFGWIPMZ-UHFFFAOYSA-N	549662	C11H18O	166.26	NA	NA	NA	NA	NA	NA	Organic compounds	Organoheterocyclic compounds	Epoxides	Epoxides	Epoxides
438	2,2,5-trimethylhexane-3,4-dione	1	PDQTXMPRJKIGEI-UHFFFAOYSA-N	537264	C9H16O2	156.22	20633-03-8	NA	NA	NA	NA	NA	Organic compounds	Organic oxygen compounds	Organooxygen compounds	Carbonyl compounds	Ketones
439	2,2,6-trimethyloctane	1	NBIHFQKVSFKHGH-UHFFFAOYSA-N	522006	C11H24	156.31	62016-28-8	NA	NA	NA	NA	NA	Organic compounds	Hydrocarbons	Saturated hydrocarbons	Alkanes	Branched alkanes
440	2,2,7,7-tetramethylocta-3,4-diene	1	APIDJYHKQJDGMH-UHFFFAOYSA-N	143762	C12H22	166.3	61092-76-0	NA	NA	NA	NA	NA	Organic compounds	Allenes	Acyclic allenes	Acyclic allenes	Acyclic allenes
441	2,2,7,7-Tetramethyltricyclo[6.2.1.0(1,6)]undec-4-en-3-one	1	RKGKLJHVQKIFJZ-UHFFFAOYSA-N	600322	C15H22O	218.33	NA	NA	NA	NA	NA	NA	Organic compounds	Lipids and lipid-like molecules	Prenol lipids	Monoterpenoids	Monoterpenoids
442	2,2-dimethyl-3-methylene-5-bicyclo[2.2.1]heptanone	1	UUCKREHWRIGQNG-UHFFFAOYSA-N	185753	C10H14O	150.22	604-30-8	NA	NA	NA	NA	NA	Organic compounds	Lipids and lipid-like molecules	Prenol lipids	Monoterpenoids	Bicyclic monoterpenoids
443	2,2-dimethyl-3-propan-2-ylbutanedioic acid O1-(2-methylpropyl) ester O4-propan-2-yl ester	1	JIYRKVLLOCBJHR-UHFFFAOYSA-N	551220	C16H30O4	286.41	NA	NA	NA	NA	NA	NA	Organic compounds	Lipids and lipid-like molecules	Fatty Acyls	Fatty acid esters	Fatty acid esters
444	2,2-dimethylbutanal	1	QYPLKDUOPJZROX-UHFFFAOYSA-N	137426	C6H12O	100.16	2094-75-9	NA	NA	NA	NA	NA	Organic compounds	Organic oxygen compounds	Organic oxides	Organic oxides	Organic oxides
445	2,2-dimethylbutanoic acid	1	VUAXHMVRKOTJKP-UHFFFAOYSA-N	11684	C6H12O2	116.16	595-37-9	NA	38649	NA	LMFA01020078	NA	Organic compounds	Lipids and lipid-like molecules	Fatty Acyls	Fatty acids and conjugates	Branched fatty acids
446	2,2-dimethyloctane	1	GPBUTTSWJNPYJL-UHFFFAOYSA-N	85150	C10H22	142.28	15869-87-1	NA	NA	NA	NA	NA	Organic compounds	Hydrocarbons	Saturated hydrocarbons	Alkanes	Branched alkanes
447	2,2-dimethylpropanoic acid [2-methyl-5-(1-methylethenyl)-1-cyclohex-2-enyl] ester	1	DWANKGPRCZFGFO-UHFFFAOYSA-N	545235	C15H24O2	236.35	NA	NA	NA	NA	NA	NA	Organic compounds	Lipids and lipid-like molecules	Prenol lipids	Monoterpenoids	Menthane monoterpenoids
448	2,3-dichloroaniline	1	BRPSAOUFIJSKOT-UHFFFAOYSA-N	11844	C6H5Cl2N	162.01	27134-27-6	NA	NA	NA	NA	NA	Organic compounds	Benzenoids	Benzene and substituted derivatives	Halobenzenes	Chlorobenzenes
449	2,3-dimethyl-2-butene	1	WGLLSSPDPJPLOR-UHFFFAOYSA-N	11250	C6H12	84.16	563-79-1	NA	NA	NA	NA	NA	Organic compounds	Hydrocarbons	Unsaturated hydrocarbons	Branched unsaturated hydrocarbons	Branched unsaturated hydrocarbons
450	2,4,4-Trimethylpent-1-ene	1	XOCDLDSGYBHYRQ-UHFFFAOYSA-N	161764682	C16H32	224.42	NA	NA	NA	NA	NA	NA	Organic compounds	Hydrocarbons	Unsaturated hydrocarbons	Branched unsaturated hydrocarbons	Branched unsaturated hydrocarbons
451	2,4,4-trimethylpentanal	1	PJLOOIXLBYOPHW-UHFFFAOYSA-N	13511913	C8H16O	128.21	17414-46-9	NA	NA	NA	NA	NA	Organic compounds	Organic oxygen compounds	Organic oxides	Organic oxides	Organic oxides
452	2,4,6-trimethylbenzoic acid methyl ester	1	PXLABDTXHJPRRH-UHFFFAOYSA-N	519982	C11H14O2	178.23	2282-84-0	NA	NA	NA	NA	NA	Organic compounds	Benzenoids	Benzene and substituted derivatives	Benzoic acids and derivatives	Benzoic acid esters
453	2,4-dihydroxypentanoic acid	1	VGAFMEAWKVZZIM-UHFFFAOYSA-N	13644067	C5H10O4	134.13	NA	NA	NA	NA	NA	NA	Organic compounds	Lipids and lipid-like molecules	Fatty Acyls	Fatty acids and conjugates	Hydroxy fatty acids
454	2,4-dimethylpentanal	1	GPTMCJMLSOIYGU-UHFFFAOYSA-N	34072	C7H14O	114.19	27944-79-2	NA	NA	NA	NA	NA	Organic compounds	Organic oxygen compounds	Organic oxides	Organic oxides	Organic oxides
455	2,5,8-trimethyl-1,2,3,4-tetrahydronaphthalen-1-ol	1	RJLAJQDKXWWUNG-UHFFFAOYSA-N	255178	C13H18O	190.28	55591-08-7	NA	NA	NA	NA	NA	Organic compounds	Benzenoids	Tetralins	Tetralins	Tetralins
456	2,5,8-trimethyl-1,2-dihydronaphthalene	1	IQEGNNWKVCUHQL-UHFFFAOYSA-N	34884	C13H16	172.27	30316-23-5	NA	NA	NA	NA	NA	Organic compounds	Benzenoids	Naphthalenes	Naphthalenes	Naphthalenes
457	2,5-Dichlorophenol (ACD/Name 4.0)	1	RANCECPPZPIPNO-UHFFFAOYSA-N	66	C6H4Cl2O	163	52166-72-0	C06602	27929	HMDB0041800	NA	NA	Organic compounds	Benzenoids	Benzene and substituted derivatives	Halobenzenes	Chlorobenzenes
458	2,5-dimethylbenzaldehyde	1	SMUVABOERCFKRW-UHFFFAOYSA-N	22015	C9H10O	134.17	28351-09-9	NA	NA	NA	NA	NA	Organic compounds	Benzenoids	Benzene and substituted derivatives	Benzoyl derivatives	Benzoyl derivatives
459	2,6,10,15-tetramethylheptadecane	1	ZZEQNXPBKOFTBG-UHFFFAOYSA-N	41209	C21H44	296.6	54833-48-6	NA	84230	HMDB0062787	LMFA11000601	NA	Organic compounds	Lipids and lipid-like molecules	Prenol lipids	Sesquiterpenoids	Sesquiterpenoids
460	2,6,10-trimethyldodecane	1	YFHFHLSMISYUAQ-UHFFFAOYSA-N	19773	C15H32	212.41	3891-98-3	NA	NA	NA	NA	NA	Organic compounds	Lipids and lipid-like molecules	Prenol lipids	Sesquiterpenoids	Sesquiterpenoids
461	2,6,10-trimethylpentadecane	1	LBWPYRZGHYVSEL-UHFFFAOYSA-N	19775	C18H38	254.5	3892-00-0	NA	NA	NA	NA	NA	Organic compounds	Lipids and lipid-like molecules	Prenol lipids	Sesquiterpenoids	Sesquiterpenoids
462	2,6-Dimethyl-10-methylene-12-oxatricyclo[7.3.1.0(1,6)]tridec-2-ene	1	VBXNDZXATCMJKH-UHFFFAOYSA-N	579073	C15H22O	218.33	NA	NA	NA	NA	NA	NA	Organic compounds	Organoheterocyclic compounds	Oxanes	Oxanes	Oxanes
463	2,6-dimethyl-6-hepten-2-ol	1	ICHVSYBMEODCOO-UHFFFAOYSA-N	520592	C9H18O	142.24	32779-58-1	NA	NA	NA	NA	NA	Organic compounds	Organic oxygen compounds	Organooxygen compounds	Alcohols and polyols	Tertiary alcohols
464	2,6-dimethylheptane	1	KBPCCVWUMVGXGF-UHFFFAOYSA-N	14069	C9H20	128.25	1072-05-5	NA	NA	NA	NA	NA	Organic compounds	Hydrocarbons	Saturated hydrocarbons	Alkanes	Branched alkanes
465	2,6-Dimethyl-naphtalene	1	YGYNBBAUIYTWBF-UHFFFAOYSA-N	11387	C12H12	156.22	28804-88-8	C14330	34251	HMDB0059764	NA	NA	Organic compounds	Benzenoids	Naphthalenes	Naphthalenes	Naphthalenes
466	2,7-dimethylquinoline	1	QXKPLNCZSFACPU-UHFFFAOYSA-N	7138	C11H11N	157.21	93-37-8	NA	NA	NA	NA	NA	Organic compounds	Organoheterocyclic compounds	Quinolines and derivatives	Quinolines and derivatives	Quinolines and derivatives
467	2-[(1E)-buta-1,3-dienyl]-1,3,4-trimethylbenzene	1	CBIAGJZZVUQDOC-VOTSOKGWSA-N	20585933	C13H16	172.27	NA	NA	NA	NA	NA	NA	Organic compounds	Benzenoids	Benzene and substituted derivatives	Styrenes	Styrenes
468	2-[(E)-(2-ethoxy-3,4-dimethyl-1-cyclohex-2-enylidene)methyl]furan	1	BNBHDJASHHRNKQ-JLHYYAGUSA-N	5376746	C15H20O2	232.32	55162-49-7	NA	NA	NA	NA	NA	Organic compounds	Organoheterocyclic compounds	Heteroaromatic compounds	Heteroaromatic compounds	Heteroaromatic compounds
469	2-[(E)-(2-nitrophenyl)methylideneamino]guanidine	1	ZKOHXVBRQIYRIJ-VZUCSPMQSA-N	9562955	C8H9N5O2	207.19	102632-31-5	NA	NA	NA	NA	NA	Organic compounds	Benzenoids	Benzene and substituted derivatives	Nitrobenzenes	Nitrobenzenes
470	2-[(E)-2-(4-chlorophenyl)ethenyl]-1-methylbenzimidazole	1	YUIBZEGEDQMBFQ-DHZHZOJOSA-N	5377781	C16H13ClN2	268.74	NA	NA	NA	NA	NA	NA	Organic compounds	Organoheterocyclic compounds	Benzimidazoles	Benzimidazoles	Benzimidazoles
471	2-[(E)-but-2-enyl]-1,3,5-trimethylbenzene	1	IEEFGVBHKUHLGZ-AATRIKPKSA-N	5373626	C13H18	174.28	NA	NA	NA	NA	NA	NA	Organic compounds	Benzenoids	Benzene and substituted derivatives	Benzene and substituted derivatives	Benzene and substituted derivatives
472	2-Acetyl-1-pyrroline	1	DQBQWWSFRPLIAX-UHFFFAOYSA-N	522834	C6H9NO	111.14	85213-22-5	NA	67125	HMDB0031308	NA	NA	Organic compounds	Organoheterocyclic compounds	Pyrrolines	Pyrrolines	Pyrrolines
473	2-aminobenzaldehyde	1	FXWFZIRWWNPPOV-UHFFFAOYSA-N	68255	C7H7NO	121.14	29734-16-5	NA	NA	NA	NA	NA	Organic compounds	Benzenoids	Benzene and substituted derivatives	Benzoyl derivatives	Benzoyl derivatives
474	2-anthracenamine	1	YCSBALJAGZKWFF-UHFFFAOYSA-N	11937	C14H11N	193.24	613-13-8	C14417	NA	NA	NA	NA	Organic compounds	Benzenoids	Anthracenes	Anthracenes	Anthracenes
475	2-bromo-4-tert-butylphenol	1	FFRLMQPMGIMHHQ-UHFFFAOYSA-N	75147	C10H13BrO	229.11	2198-66-5	NA	NA	NA	NA	NA	Organic compounds	Benzenoids	Benzene and substituted derivatives	Phenylpropanes	Phenylpropanes
476	2-chloro-4-(4-methoxyphenyl)-6-(4-nitrophenyl)pyrimidine	1	PUKAJLBHYBSAAM-UHFFFAOYSA-N	631100	C17H12ClN3O3	341.7	NA	NA	NA	NA	NA	NA	Organic compounds	Organoheterocyclic compounds	Diazines	Pyrimidines and pyrimidine derivatives	Phenylpyrimidines
477	2-chloroethanol	1	SZIFAVKTNFCBPC-UHFFFAOYSA-N	34	C2H5ClO	80.51	107-07-3	C06753	28200	NA	NA	NA	Organic compounds	Organohalogen compounds	Halohydrins	Chlorohydrins	Chlorohydrins
478	2-Cyclohexen-1-one, 2-methyl-5-(1-methylethyl)-, (S)-	1	WPGPCDVQHXOMQP-VIFPVBQESA-N	6432475	C10H16O	152.23	NA	NA	NA	HMDB0059875	NA	NA	Organic compounds	Lipids and lipid-like molecules	Prenol lipids	Monoterpenoids	Menthane monoterpenoids
479	2-ethenoxypropane	1	GNUGVECARVKIPH-UHFFFAOYSA-N	13557	C5H10O	86.13	926-65-8	NA	NA	NA	NA	NA	Organic compounds	Organic oxygen compounds	Organooxygen compounds	Organooxygen compounds	Organooxygen compounds
480	2-ethenyl-1,3-dimethylbenzene	1	OWRKXOZFTROHSH-UHFFFAOYSA-N	16266	C10H12	132.2	2039-90-9	NA	NA	NA	NA	NA	Organic compounds	Benzenoids	Benzene and substituted derivatives	Styrenes	Styrenes
481	2-ethenylfuran	1	QQBUHYQVKJQAOB-UHFFFAOYSA-N	73881	C6H6O	94.11	1487-18-9	NA	NA	NA	NA	NA	Organic compounds	Organoheterocyclic compounds	Heteroaromatic compounds	Heteroaromatic compounds	Heteroaromatic compounds
482	2-ethyl-1,3-dimethylbenzene	1	CHIKRULMSSADAF-UHFFFAOYSA-N	17877	C10H14	134.22	25567-53-7	NA	NA	NA	NA	NA	Organic compounds	Benzenoids	Benzene and substituted derivatives	Xylenes	m-Xylenes
483	2-ethyl-1-butanol	1	TZYRSLHNPKPEFV-UHFFFAOYSA-N	7358	C6H14O	102.17	97-95-0	NA	NA	NA	NA	NA	Organic compounds	Organic oxygen compounds	Organooxygen compounds	Alcohols and polyols	Primary alcohols
484	2-ethyl-5-methyl-1H-imidazole	1	ULKLGIFJWFIQFF-UHFFFAOYSA-N	70262	C6H10N2	110.16	1670-81-1	NA	NA	NA	NA	NA	Organic compounds	Organoheterocyclic compounds	Azoles	Imidazoles	Imidazoles
485	2-ethylacridine	1	LMTKWIQCTSKTDN-UHFFFAOYSA-N	610161	C15H13N	207.27	55751-83-2	NA	NA	NA	NA	NA	Organic compounds	Organoheterocyclic compounds	Quinolines and derivatives	Benzoquinolines	Acridines
486	2-ethyldodecan-1-ol	1	SBAZXXVUILTVKK-UHFFFAOYSA-N	545553	C14H30O	214.39	19780-33-7	NA	NA	NA	NA	NA	Organic compounds	Lipids and lipid-like molecules	Fatty Acyls	Fatty alcohols	Fatty alcohols
487	2-ethyloxetane	1	GDHROTCPZLVPJT-UHFFFAOYSA-N	521218	C5H10O	86.13	NA	NA	NA	NA	NA	NA	Organic compounds	Organoheterocyclic compounds	Oxetanes	Oxetanes	Oxetanes
488	2-fluoro-4-(trifluoromethyl)benzamide	1	BQNZIRSNAKWERJ-UHFFFAOYSA-N	605689	C8H5F4NO	207.12	207853-64-3	NA	NA	NA	NA	NA	Organic compounds	Benzenoids	Benzene and substituted derivatives	Trifluoromethylbenzenes	Trifluoromethylbenzenes
489	2H-1,4-benzoxazine	1	PVTXJGJDOHYFOX-UHFFFAOYSA-N	15246252	C8H7NO	133.15	255-03-8	NA	NA	NA	NA	NA	Organic compounds	Organoheterocyclic compounds	Benzoxazines	Benzoxazines	Benzoxazines
490	2-Heptanol	1	CETWDUZRCINIHU-UHFFFAOYSA-N	10976	C7H16O	116.2	28929-85-3	NA	NA	HMDB0033908	NA	NA	Organic compounds	Lipids and lipid-like molecules	Fatty Acyls	Fatty alcohols	Fatty alcohols
491	2-heptene	1	OTTZHAVKAVGASB-UHFFFAOYSA-N	11611	C7H14	98.19	14686-13-6	NA	NA	NA	NA	NA	Organic compounds	Hydrocarbons	Unsaturated hydrocarbons	Unsaturated aliphatic hydrocarbons	Unsaturated aliphatic hydrocarbons
492	2-hydroxy-2-methyl-1-phenyl-1-propanone	1	XMLYCEVDHLAQEL-UHFFFAOYSA-N	81984	C10H12O2	164.2	126038-32-2	NA	NA	NA	NA	NA	Organic compounds	Organic oxygen compounds	Organooxygen compounds	Carbonyl compounds	Ketones
493	2-methoxy-5-methylphenol	1	IFNDEOYXGHGERA-UHFFFAOYSA-N	14519	C8H10O2	138.16	119-80-2	NA	NA	NA	NA	NA	Organic compounds	Benzenoids	Phenols	Methoxyphenols	Methoxyphenols
494	2-methyl-1-benzofuran	1	GBGPVUAOTCNZPT-UHFFFAOYSA-N	20263	C9H8O	132.16	25586-38-3	NA	NA	HMDB0059847	NA	NA	Organic compounds	Organoheterocyclic compounds	Benzofurans	Benzofurans	Benzofurans
495	2-methyl-1-butene	1	MHNNAWXXUZQSNM-UHFFFAOYSA-N	11240	C5H10	70.13	11069-33-3	NA	77915	NA	NA	NA	Organic compounds	Hydrocarbons	Unsaturated hydrocarbons	Branched unsaturated hydrocarbons	Branched unsaturated hydrocarbons
496	2-methyl-1-propene	1	VQTUBCCKSQIDNK-UHFFFAOYSA-N	8255	C4H8	56.11	115-11-7	NA	43907	NA	NA	NA	Organic compounds	Hydrocarbons	Unsaturated hydrocarbons	Branched unsaturated hydrocarbons	Branched unsaturated hydrocarbons
497	2-methyl-2-butenal	1	ACWQBUSCFPJUPN-UHFFFAOYSA-N	10336	C5H8O	84.12	100365-71-7	NA	NA	NA	NA	NA	Organic compounds	Organic oxygen compounds	Organooxygen compounds	Carbonyl compounds	Alpha,beta-unsaturated carbonyl compounds
498	2-methyl-2-butene	1	BKOOMYPCSUNDGP-UHFFFAOYSA-N	10553	C5H10	70.13	109-67-1	NA	77916	NA	NA	NA	Organic compounds	Hydrocarbons	Unsaturated hydrocarbons	Branched unsaturated hydrocarbons	Branched unsaturated hydrocarbons
499	2-methyl-2-propenal	1	STNJBCKSHOAVAJ-UHFFFAOYSA-N	6562	C4H6O	70.09	78-85-3	NA	NA	HMDB0061874	NA	NA	Organic compounds	Organic oxygen compounds	Organooxygen compounds	Carbonyl compounds	Alpha,beta-unsaturated carbonyl compounds
500	2-methyl-3-pentanone	1	HYTRYEXINDDXJK-UHFFFAOYSA-N	11265	C6H12O	100.16	565-69-5	NA	NA	HMDB0005846	NA	NA	Organic compounds	Organic oxygen compounds	Organooxygen compounds	Carbonyl compounds	Ketones
501	2-methyl-4-heptanone	1	AKRJXOYALOGLHQ-UHFFFAOYSA-N	69378	C8H16O	128.21	626-33-5	NA	NA	NA	LMFA12000100	NA	Organic compounds	Organic oxygen compounds	Organooxygen compounds	Carbonyl compounds	Ketones
502	2-methyl-5-(1-methylethenyl)cyclohexa-1,3-diene	1	NJLNIOKPXKKALD-UHFFFAOYSA-N	527424	C10H14	134.22	21195-59-5	NA	NA	NA	NA	NA	Organic compounds	Lipids and lipid-like molecules	Prenol lipids	Monoterpenoids	Menthane monoterpenoids
503	2-methyl-5-[1-(5-methyl-2-furanyl)ethyl]furan	1	RGYDDEPEONUGQN-UHFFFAOYSA-N	600373	C12H14O2	190.24	NA	NA	NA	NA	NA	NA	Organic compounds	Organoheterocyclic compounds	Heteroaromatic compounds	Heteroaromatic compounds	Heteroaromatic compounds
504	2-methyl-6-methylene-2-octanol	1	VOATZOQREKBJMT-UHFFFAOYSA-N	87671	C10H20O	156.26	18479-59-9	NA	NA	NA	NA	NA	Organic compounds	Organic oxygen compounds	Organooxygen compounds	Alcohols and polyols	Tertiary alcohols
505	2-methylbutane	1	QWTDNUCVQCZILF-UHFFFAOYSA-N	6556	C5H12	72.15	1320-76-9	NA	NA	NA	NA	NA	Organic compounds	Hydrocarbons	Saturated hydrocarbons	Alkanes	Branched alkanes
506	2-methylcaprylic acid ethyl ester	1	HRJHQOXWONBAJC-UHFFFAOYSA-N	568363	C11H22O2	186.29	30982-02-6	NA	NA	NA	NA	NA	Organic compounds	Lipids and lipid-like molecules	Fatty Acyls	Fatty acid esters	Fatty acid esters
507	2-methyleicosane	1	MLKZKPUBHSWMNA-UHFFFAOYSA-N	519146	C21H44	296.6	1560-84-5	NA	NA	NA	NA	NA	Organic compounds	Hydrocarbons	Saturated hydrocarbons	Alkanes	Branched alkanes
508	2-methylenehexanal	1	IWEWQGKFUYQGSN-UHFFFAOYSA-N	70612	C7H12O	112.17	1070-66-2	NA	NA	NA	NA	NA	Organic compounds	Organic oxygen compounds	Organooxygen compounds	Carbonyl compounds	Aldehydes
509	2-methyl-N-(2-methylpropyl)-1-propanamine	1	NJBCRXCAPCODGX-UHFFFAOYSA-N	8085	C8H19N	129.24	110-96-3	NA	NA	NA	NA	NA	Organic compounds	Organic nitrogen compounds	Organonitrogen compounds	Amines	Secondary amines
510	2-methylnonadecane	1	LEEDMQGKBNGPDN-UHFFFAOYSA-N	137081	C20H42	282.5	1560-86-7	NA	NA	NA	LMFA11000348	NA	Organic compounds	Hydrocarbons	Saturated hydrocarbons	Alkanes	Branched alkanes
511	2-methylphenol;3-methylphenol;4-methylphenol	1	QTWJRLJHJPIABL-UHFFFAOYSA-N	24693	C21H24O3	324.4	1319-77-3	NA	NA	NA	NA	NA	Organic compounds	Benzenoids	Phenols	Cresols	Para cresols
512	2-methylprop-1-enylbenzene	1	BTOVVHWKPVSLBI-UHFFFAOYSA-N	13030	C10H12	132.2	768-49-0	NA	NA	NA	NA	NA	Organic compounds	Benzenoids	Benzene and substituted derivatives	Benzene and substituted derivatives	Benzene and substituted derivatives
513	2-methylpropanoic acid (2-ethyl-3-hydroxyhexyl) ester	1	QQRIGCXMIPFTKR-UHFFFAOYSA-N	522537	C12H24O3	216.32	74367-31-0	NA	NA	NA	NA	NA	Organic compounds	Organic acids and derivatives	Carboxylic acids and derivatives	Carboxylic acid derivatives	Carboxylic acid esters
514	2-methylpropanoic acid [4-(hydroxymethyl)-2,2,5-trimethylhexan-3-yl] ester	1	TUFUAULJMNPJTI-UHFFFAOYSA-N	91751399	C14H28O3	244.37	NA	NA	NA	NA	NA	NA	Organic compounds	Organic acids and derivatives	Carboxylic acids and derivatives	Carboxylic acid derivatives	Carboxylic acid esters
515	2-methylpropanoic acid pentan-2-yl ester	1	DUNWRGFRZIHKPT-UHFFFAOYSA-N	551303	C9H18O2	158.24	54340-93-1	NA	NA	NA	NA	NA	Organic compounds	Organic acids and derivatives	Carboxylic acids and derivatives	Carboxylic acid derivatives	Carboxylic acid esters
516	2-methylpropionic acid (2-isobutyryloxy-1,3,3-trimethyl-butyl) ester	1	FERSOBASMASJSG-UHFFFAOYSA-N	91753768	C15H28O4	272.38	NA	NA	NA	NA	NA	NA	Organic compounds	Organic acids and derivatives	Carboxylic acids and derivatives	Dicarboxylic acids and derivatives	Dicarboxylic acids and derivatives
517	2-methylterephthalaldehyde	1	MNHWRUCVFATHDL-UHFFFAOYSA-N	590599	C9H8O2	148.16	NA	NA	NA	NA	NA	NA	Organic compounds	Benzenoids	Benzene and substituted derivatives	Benzoyl derivatives	Benzoyl derivatives
518	2-methylthiirane	1	MBNVSWHUJDDZRH-UHFFFAOYSA-N	14072	C3H6S	74.15	1072-43-1	NA	NA	NA	NA	NA	Organic compounds	Organoheterocyclic compounds	Thiiranes	Thiiranes	Thiiranes
519	2-Octanone	1	ZPVFWPFBNIEHGJ-UHFFFAOYSA-N	8093	C8H16O	128.21	111-13-7	NA	NA	HMDB0031294	LMFA12000054	NA	Organic compounds	Organic oxygen compounds	Organooxygen compounds	Carbonyl compounds	Ketones
520	2-octene	1	ILPBINAXDRFYPL-HWKANZROSA-N	5364448	C8H16	112.21	10017-53-5	NA	NA	NA	NA	NA	Organic compounds	Hydrocarbons	Unsaturated hydrocarbons	Unsaturated aliphatic hydrocarbons	Unsaturated aliphatic hydrocarbons
521	2-oxolanone	1	YEJRWHAVMIAJKC-UHFFFAOYSA-N	7302	C4H6O2	86.09	187997-16-6	C01770	NA	HMDB0000549	LMFA07040004	DB04699	Organic compounds	Organoheterocyclic compounds	Lactones	Gamma butyrolactones	Gamma butyrolactones
522	2-pentene	1	QMMOXUPEWRXHJS-UHFFFAOYSA-N	12585	C5H10	70.13	109-68-2	NA	NA	NA	NA	NA	Organic compounds	Hydrocarbons	Unsaturated hydrocarbons	Unsaturated aliphatic hydrocarbons	Unsaturated aliphatic hydrocarbons
523	2-phenyl-2-propanol	1	BDCFWIDZNLCTMF-UHFFFAOYSA-N	12053	C9H12O	136.19	617-94-7	NA	NA	NA	NA	NA	Organic compounds	Benzenoids	Benzene and substituted derivatives	Phenylpropanes	Phenylpropanes
524	2-Pinen-10-ol	1	RXBQNMWIQKOSCS-UHFFFAOYSA-N	10582	C10H16O	152.23	111957-74-5	C11938	NA	HMDB0035100	LMPR0102120022	NA	Organic compounds	Lipids and lipid-like molecules	Prenol lipids	Monoterpenoids	Bicyclic monoterpenoids
525	2-Propene-1-thiol	1	ULIKDJVNUXNQHS-UHFFFAOYSA-N	13367	C3H6S	74.15	870-23-5	NA	NA	HMDB0031635	NA	NA	Organic compounds	Organosulfur compounds	Allyl sulfur compounds	Allyl sulfur compounds	Allyl sulfur compounds
526	3-(2-methylprop-1-enyl)-1H-indene	1	FEXGRHGTFRQYQI-UHFFFAOYSA-N	593413	C13H14	170.25	819871-70-0	NA	NA	NA	NA	NA	Organic compounds	Benzenoids	Indenes and isoindenes	Indenes and isoindenes	Indenes and isoindenes
527	3-(3,3-dimethyl-2-oxiranyl)-2,2-dimethylpropanoic acid tert-butyl ester	1	LYVXKEZPVNJBPN-UHFFFAOYSA-N	559057	C13H24O3	228.33	NA	NA	NA	NA	NA	NA	Organic compounds	Lipids and lipid-like molecules	Fatty Acyls	Fatty acid esters	Fatty acid esters
528	3-(3-tert-butylphenyl)-2-methylpropanal	1	GLZRHVTZLDNUQP-UHFFFAOYSA-N	112494	C14H20O	204.31	62518-65-4	NA	NA	NA	NA	NA	Organic compounds	Benzenoids	Benzene and substituted derivatives	Phenylpropanes	Phenylpropanes
529	3-(Methylthio)propanal	1	CLUWOWRTHNNBBU-UHFFFAOYSA-N	18635	C4H8OS	104.17	3268-49-3	NA	49017	HMDB0031857	NA	NA	Organic compounds	Organic oxygen compounds	Organooxygen compounds	Carbonyl compounds	Aldehydes
530	3-(phenylmethyl)pentane-2,4-dione	1	WAJQTBOWJRUOOO-UHFFFAOYSA-N	97757	C12H14O2	190.24	1134-87-8	NA	NA	NA	NA	NA	Organic compounds	Organic oxygen compounds	Organooxygen compounds	Carbonyl compounds	1,3-dicarbonyl compounds
531	3,3,4,5,7-pentamethyl-2H-inden-1-one	1	DZDMYFGMAJZKAN-UHFFFAOYSA-N	604564	C14H18O	202.29	10425-83-9	NA	NA	NA	NA	NA	Organic compounds	Benzenoids	Indanes	Indanones	Indanones
532	3,3,4,5-tetramethyl-2H-inden-1-one	1	TZODVNMGSHSLCH-UHFFFAOYSA-N	599691	C13H16O	188.26	56298-98-7	NA	NA	NA	NA	NA	Organic compounds	Benzenoids	Indanes	Indanones	Indanones
533	3,3,5,6-tetramethyl-1,2-dihydroindene	1	SOVJMXNIZUPIFE-UHFFFAOYSA-N	523106	C13H18	174.28	941-60-6	NA	NA	NA	NA	NA	Organic compounds	Benzenoids	Indanes	Indanes	Indanes
534	3,3-dimethyl-1-butyne	1	PPWNCLVNXGCGAF-UHFFFAOYSA-N	13512	C6H10	82.14	917-92-0	NA	NA	NA	NA	NA	Organic compounds	Acetylides	Acetylides	Acetylides	Acetylides
535	3,3-dimethyl-2-methylidenebicyclo[2.2.1]heptane	1	CRPUJAZIXJMDBK-UHFFFAOYSA-N	6616	C10H16	136.23	565-00-4	C06076	3830	HMDB0059839	NA	NA	Organic compounds	Lipids and lipid-like molecules	Prenol lipids	Monoterpenoids	Bicyclic monoterpenoids
536	3,3-dimethyl-6-methylenecyclohexene	1	AAHPXHCHLLIBGH-UHFFFAOYSA-N	572074	C9H14	122.21	20185-16-4	NA	NA	NA	NA	NA	Organic compounds	Hydrocarbons	Unsaturated hydrocarbons	Branched unsaturated hydrocarbons	Branched unsaturated hydrocarbons
537	3,3-dimethylcyclopentene	1	FONFXXNTLGAHGI-UHFFFAOYSA-N	93922	C7H12	96.17	58049-91-5	NA	NA	NA	NA	NA	Organic compounds	Hydrocarbons	Unsaturated hydrocarbons	Olefins	Cyclic olefins
538	3,4,5,6,6-pentamethylhept-3-en-2-one	1	IXIYWQIFBRZMNR-UHFFFAOYSA-N	3019017	C12H22O	182.3	81786-74-5	NA	NA	NA	NA	NA	Organic compounds	Organic oxygen compounds	Organooxygen compounds	Carbonyl compounds	Alpha,beta-unsaturated carbonyl compounds
539	3,4-Dehydro-beta-ionone	1	GFXRINWBCYLQDQ-UHFFFAOYSA-N	129837293	C13H18O	190.28	NA	NA	NA	NA	NA	NA	Organic compounds	Organic oxygen compounds	Organooxygen compounds	Carbonyl compounds	Alpha,beta-unsaturated carbonyl compounds
540	3,4-dimethyl-1-cyclohex-3-enecarboxaldehyde	1	NOJNKSAQZMVMFF-UHFFFAOYSA-N	537551	C9H14O	138.21	18022-66-7	NA	NA	NA	NA	NA	Organic compounds	Organic oxygen compounds	Organic oxides	Organic oxides	Organic oxides
541	3,4-dimethyl-2-hexanone	1	YGXOERUAAWTDEV-UHFFFAOYSA-N	89184	C8H16O	128.21	19550-10-8	NA	NA	NA	NA	NA	Organic compounds	Organic oxygen compounds	Organooxygen compounds	Carbonyl compounds	Ketones
542	3,4-dimethylbenzaldehyde	1	POQJHLBMLVTHAU-UHFFFAOYSA-N	22278	C9H10O	134.17	5973-71-7	NA	NA	NA	NA	NA	Organic compounds	Benzenoids	Benzene and substituted derivatives	Benzoyl derivatives	Benzoyl derivatives
543	3,4-Dimethylcyclohexanol	1	ZBAXJUPCYVIBSP-UHFFFAOYSA-N	97960	C8H16O	128.21	5715-23-1	NA	NA	HMDB0061912	NA	NA	Organic compounds	Organic oxygen compounds	Organooxygen compounds	Alcohols and polyols	Secondary alcohols
544	3,4-dimethylfuran-2,5-dione	1	MFGALGYVFGDXIX-UHFFFAOYSA-N	13010	C6H6O3	126.11	62565-79-1	NA	NA	NA	NA	NA	Organic compounds	Organoheterocyclic compounds	Dihydrofurans	Furanones	Butenolides
545	3,4-Dimethyl-Thiophene	1	GPSFYJDZKSRMKZ-UHFFFAOYSA-N	79089	C6H8S	112.19	632-15-5	NA	NA	HMDB0032980	NA	NA	Organic compounds	Organoheterocyclic compounds	Heteroaromatic compounds	Heteroaromatic compounds	Heteroaromatic compounds
546	3,5-bis(methylsulfonyl)benzene-1,2-diol	1	MCRNEKQTLQYVFD-UHFFFAOYSA-N	3079412	C8H10O6S2	266.3	125629-19-8	NA	NA	NA	NA	NA	Organic compounds	Benzenoids	Benzene and substituted derivatives	Benzenesulfonyl compounds	Benzenesulfonyl compounds
547	3,5-dichloro-2,6-dimethyl-1-(phenylmethyl)-4-pyridinone	1	FFBVRKQWVZFJIF-UHFFFAOYSA-N	561307	C14H13Cl2NO	282.2	NA	NA	NA	NA	NA	NA	Organic compounds	Organoheterocyclic compounds	Pyridines and derivatives	Halopyridines	Polyhalopyridines
548	3,5-dimethyloctan-2-one	1	HSMZFNPREAWEOC-UHFFFAOYSA-N	537874	C10H20O	156.26	19781-14-7	NA	NA	NA	NA	NA	Organic compounds	Organic oxygen compounds	Organooxygen compounds	Carbonyl compounds	Ketones
549	3,5-dimethylundecane	1	YSUJWFQMTUVXNQ-UHFFFAOYSA-N	519404	C13H28	184.36	17312-81-1	NA	NA	NA	LMFA11000690	NA	Organic compounds	Hydrocarbons	Saturated hydrocarbons	Alkanes	Branched alkanes
550	3,5-ditert-butyl-4-hydroxybenzaldehyde	1	DOZRDZLFLOODMB-UHFFFAOYSA-N	73219	C15H22O2	234.33	1620-98-0	NA	NA	NA	NA	NA	Organic compounds	Organic oxygen compounds	Organooxygen compounds	Carbonyl compounds	Aldehydes
551	3,5-ditert-butylphenol	1	ZDWSNKPLZUXBPE-UHFFFAOYSA-N	70825	C14H22O	206.32	1138-52-9	NA	NA	NA	NA	NA	Organic compounds	Benzenoids	Benzene and substituted derivatives	Phenylpropanes	Phenylpropanes
552	3,6-dimethoxy-9-(2-phenylethynyl)-9-fluorenol	1	NBXSDRNTJOXRMZ-UHFFFAOYSA-N	631096	C23H18O3	342.4	NA	NA	NA	NA	NA	NA	Organic compounds	Benzenoids	Fluorenes	Fluorenes	Fluorenes
553	3,6-dimethyldecane	1	NQWFSCYWTXQNGG-UHFFFAOYSA-N	519395	C12H26	170.33	17312-53-7	NA	NA	NA	NA	NA	Organic compounds	Hydrocarbons	Saturated hydrocarbons	Alkanes	Branched alkanes
554	3,7-dimethyl-6-octen-3-ol	1	JRTBBCBDKSRRCY-UHFFFAOYSA-N	86749	C10H20O	156.26	18479-51-1	NA	NA	NA	NA	NA	Organic compounds	Lipids and lipid-like molecules	Prenol lipids	Monoterpenoids	Acyclic monoterpenoids
555	3,7-dimethylocta-1,6-diene	1	FUDNBFMOXDUIIE-UHFFFAOYSA-N	17090	C10H18	138.25	128241-35-0	NA	NA	NA	NA	NA	Organic compounds	Lipids and lipid-like molecules	Prenol lipids	Monoterpenoids	Acyclic monoterpenoids
556	3,8-dimethyl-4-(1-methylethenyl)-1,2,3,3a,4,5,8,8a-octahydroazulene	1	ZVFPFNUOFZWSOZ-UHFFFAOYSA-N	556206	C15H24	204.35	NA	NA	NA	NA	NA	NA	Organic compounds	Lipids and lipid-like molecules	Prenol lipids	Monoterpenoids	Iridoids and derivatives
557	3,8-dimethyl-5-(1-methylethenyl)-1,2,4,5,6,7,8,8a-octahydroazulene	1	YIWKBKBHKZAWQV-UHFFFAOYSA-N	565709	C15H24	204.35	NA	NA	NA	NA	NA	NA	Organic compounds	Lipids and lipid-like molecules	Prenol lipids	Sesquiterpenoids	Guaianes
558	3,8-dimethyldecane	1	KMAHIPNGGSOJSM-UHFFFAOYSA-N	519396	C12H26	170.33	17312-55-9	NA	NA	NA	NA	NA	Organic compounds	Hydrocarbons	Saturated hydrocarbons	Alkanes	Branched alkanes
559	3-[(2S)-1-methyl-2-pyrrolidinyl]pyridine	1	SNICXCGAKADSCV-JTQLQIEISA-N	89594	C10H14N2	162.23	54-11-5	C00745	17688	HMDB0001934	NA	NA	Organic compounds	Organoheterocyclic compounds	Pyridines and derivatives	Pyrrolidinylpyridines	Pyrrolidinylpyridines
560	3-[(E)-6,6-dimethyl-5-oxohept-2-enyl]-1-cyclopentanone	1	XOFLWVZMVUWVEA-SNAWJCMRSA-N	5365084	C14H22O2	222.32	NA	NA	NA	NA	NA	NA	Organic compounds	Organic oxygen compounds	Organooxygen compounds	Carbonyl compounds	Ketones
561	3-acetyloxy-4-(trimethylammonio)butanoate	1	RDHQFKQIGNGIED-UHFFFAOYSA-N	1	C9H17NO4	203.24	14992-62-2	NA	73024	HMDB0000201	NA	NA	Organic compounds	Lipids and lipid-like molecules	Fatty Acyls	Fatty acid esters	Acyl carnitines
562	3-bicyclo[2.2.1]heptanol	1	ZQTYQMYDIHMKQB-UHFFFAOYSA-N	79028	C7H12O	112.17	1632-68-4	NA	NA	NA	NA	NA	Organic compounds	Lipids and lipid-like molecules	Prenol lipids	Monoterpenoids	Bicyclic monoterpenoids
563	3-ethenyl-2-methyl-N-phenyl-1-cyclopentanecarboxamide	1	VYROVNGARUSGSL-UHFFFAOYSA-N	564461	C15H19NO	229.32	NA	NA	NA	NA	NA	NA	Organic compounds	Lipids and lipid-like molecules	Prenol lipids	Monoterpenoids	Iridoids and derivatives
564	3-ethenyl-3-methyl-2-(1-methylethenyl)-6-propan-2-ylidene-1-cyclohexanone	1	HSDARKIISPRNIO-UHFFFAOYSA-N	608955	C15H22O	218.33	NA	NA	NA	NA	NA	NA	Organic compounds	Lipids and lipid-like molecules	Prenol lipids	Sesquiterpenoids	Sesquiterpenoids
565	3-ethyl-2-pentanone	1	GSNKRSKIWFBWEG-UHFFFAOYSA-N	80224	C7H14O	114.19	6137-03-7	NA	NA	NA	NA	NA	Organic compounds	Organic oxygen compounds	Organooxygen compounds	Carbonyl compounds	Ketones
566	3-ethyl-3-methylheptane	1	HSOMNBKXPGCNBH-UHFFFAOYSA-N	140213	C10H22	142.28	17302-01-1	NA	NA	NA	NA	NA	Organic compounds	Hydrocarbons	Saturated hydrocarbons	Alkanes	Branched alkanes
567	3-ethylbut-3-en-2-one	1	UOTSYAILGSUTAC-UHFFFAOYSA-N	537121	C6H10O	98.14	4359-77-7	NA	NA	NA	NA	NA	Organic compounds	Organic oxygen compounds	Organooxygen compounds	Carbonyl compounds	Alpha,beta-unsaturated carbonyl compounds
568	3-Ethylpyridine	1	MFEIKQPHQINPRI-UHFFFAOYSA-N	10823	C7H9N	107.15	151103-56-9	NA	NA	HMDB0029734	NA	NA	Organic compounds	Organoheterocyclic compounds	Pyridines and derivatives	Pyridines and derivatives	Pyridines and derivatives
569	3-ethyltoluene	1	ZLCSFXXPPANWQY-UHFFFAOYSA-N	12100	C9H12	120.19	25550-14-5	C14522	77512	HMDB0059848	NA	NA	Organic compounds	Benzenoids	Benzene and substituted derivatives	Toluenes	Toluenes
570	3-furancarboxaldehyde	1	AZVSIHIBYRHSLB-UHFFFAOYSA-N	10351	C5H4O2	96.08	498-60-2	NA	NA	NA	NA	NA	Organic compounds	Organic oxygen compounds	Organooxygen compounds	Carbonyl compounds	Aldehydes
571	3-methyl-1-butene	1	YHQXBTXEYZIYOV-UHFFFAOYSA-N	11239	C5H10	70.13	563-45-1	NA	77914	NA	NA	NA	Organic compounds	Hydrocarbons	Unsaturated hydrocarbons	Unsaturated aliphatic hydrocarbons	Unsaturated aliphatic hydrocarbons
572	3-methyl-1H-indole	1	ZFRKQXVRDFCRJG-UHFFFAOYSA-N	6736	C9H9N	131.17	83-34-1	C08313	9171	HMDB0000466	NA	NA	Organic compounds	Organoheterocyclic compounds	Indoles and derivatives	Indoles	3-alkylindoles
573	3-methyl-1H-pyrrole	1	FEKWWZCCJDUWLY-UHFFFAOYSA-N	12023	C5H7N	81.12	616-43-3	NA	NA	NA	NA	DB01932	Organic compounds	Organoheterocyclic compounds	Pyrroles	Substituted pyrroles	Substituted pyrroles
574	3-methyl-2-[(Z)-pent-2-enyl]-1-cyclopentanol	1	LODKRBXFYBNIEX-PLNGDYQASA-N	5371070	C11H20O	168.28	NA	NA	NA	NA	NA	NA	Organic compounds	Organic oxygen compounds	Organooxygen compounds	Alcohols and polyols	Secondary alcohols
575	3-methyl-2-butenal	1	SEPQTYODOKLVSB-UHFFFAOYSA-N	61020	C5H8O	84.12	107-86-8	C07330	15825	HMDB0012157	NA	NA	Organic compounds	Organic oxygen compounds	Organooxygen compounds	Carbonyl compounds	Alpha,beta-unsaturated carbonyl compounds
576	3-methyl-2-hexanone	1	GYWYASONLSQZBB-UHFFFAOYSA-N	102846	C7H14O	114.19	140708-60-7	NA	NA	NA	LMFA12000083	NA	Organic compounds	Organic oxygen compounds	Organooxygen compounds	Carbonyl compounds	Ketones
577	3-methyl-3-butenenitrile	1	OIQDAVBXDLGCID-UHFFFAOYSA-N	20912	C5H7N	81.12	4786-19-0	NA	NA	NA	NA	NA	Organic compounds	Organic nitrogen compounds	Organonitrogen compounds	Organic cyanides	Nitriles
578	3-methyl-3-pentanol	1	FRDAATYAJDYRNW-UHFFFAOYSA-N	6493	C6H14O	102.17	77-74-7	NA	NA	NA	LMFA05000537	NA	Organic compounds	Organic oxygen compounds	Organooxygen compounds	Alcohols and polyols	Tertiary alcohols
579	3-methyl-6-(2-oxanyloxy)-9-oxabicyclo[3.3.1]nonan-2-one	1	LSQZCYQCXFQTFX-UHFFFAOYSA-N	558918	C14H22O4	254.32	NA	NA	NA	NA	NA	NA	Organic compounds	Organoheterocyclic compounds	Oxanes	Oxanes	Oxanes
580	3'-Methylacetophenone	1	FSPSELPMWGWDRY-UHFFFAOYSA-N	11455	C9H10O	134.17	585-74-0	NA	NA	HMDB0059895	NA	NA	Organic compounds	Organic oxygen compounds	Organooxygen compounds	Carbonyl compounds	Ketones
581	3-Methylene-1,5,5-trimethylcyclohexene	1	ZKXYHQFGFMZPPJ-UHFFFAOYSA-N	140110	C10H16	136.23	16609-28-2	NA	NA	HMDB0061792	NA	NA	Organic compounds	Hydrocarbons	Unsaturated hydrocarbons	Branched unsaturated hydrocarbons	Branched unsaturated hydrocarbons
582	3-methylheneicosane	1	OSJUENOXPFOHLF-UHFFFAOYSA-N	522120	C22H46	310.6	6418-47-9	NA	NA	NA	LMFA11000394	NA	Organic compounds	Hydrocarbons	Saturated hydrocarbons	Alkanes	Branched alkanes
583	3-Methyl-pentane	1	PFEOZHBOMNWTJB-UHFFFAOYSA-N	7282	C6H14	86.18	96-14-0	NA	NA	HMDB0061885	NA	NA	Organic compounds	Hydrocarbons	Saturated hydrocarbons	Alkanes	Branched alkanes
584	3-methyltridecane	1	NLHRRMKILFRDGV-UHFFFAOYSA-N	110848	C14H30	198.39	6418-41-3	NA	NA	NA	LMFA11000408	NA	Organic compounds	Hydrocarbons	Saturated hydrocarbons	Alkanes	Branched alkanes
585	3-thiophenecarboxaldehyde	1	RBIGKSZIQCTIJF-UHFFFAOYSA-N	68135	C5H4OS	112.15	129747-73-5	NA	NA	NA	NA	NA	Organic compounds	Organic oxygen compounds	Organooxygen compounds	Carbonyl compounds	Aldehydes
586	4-(1-Methylethyl)-1-cyclohexene-4-carboxaldehyde	1	HSRWOAPOKHRLIT-UHFFFAOYSA-N	124202117	C10H16O	152.23	NA	NA	NA	HMDB0059761	NA	NA	Organic compounds	Organic oxygen compounds	Organic oxides	Organic oxides	Organic oxides
587	4-(2,6,6-Trimethylcyclohexa-1,3-dienyl)but-3-en-2-one	1	UWWCASOGCPOGJP-BQYQJAHWSA-N	5352711	C13H18O	190.28	1203-08-3	NA	NA	HMDB0059904	NA	NA	Organic compounds	Lipids and lipid-like molecules	Prenol lipids	Sesquiterpenoids	Sesquiterpenoids
588	4-(4-chlorophenyl)-2,6-diphenylpyridine	1	OPZKEGSYQSVNLU-UHFFFAOYSA-N	631072	C23H16ClN	341.8	1498-82-4	NA	NA	NA	NA	NA	Organic compounds	Organoheterocyclic compounds	Pyridines and derivatives	Phenylpyridines	Phenylpyridines
589	4-(benzenesulfinylmethyl)-4,5-dimethyl-7a-(1-methylethenyl)-2,3,3a,5,6,7-hexahydro-1H-indene	1	SJJFHRSGHJBIEF-UHFFFAOYSA-N	565587	C21H30OS	330.5	NA	NA	NA	NA	NA	NA	Organic compounds	Lipids and lipid-like molecules	Prenol lipids	Monoterpenoids	Bicyclic monoterpenoids
590	4-(methylthio)butanenitrile	1	JPWPMBYFDCHLKL-UHFFFAOYSA-N	100962	C5H9NS	115.2	59121-24-3	NA	NA	NA	NA	NA	Organic compounds	Organic nitrogen compounds	Organonitrogen compounds	Organic cyanides	Nitriles
591	4,4,10,13-tetramethyl-1,2,3,7,8,9,11,12,14,15,16,17-dodecahydrocyclopenta[a]phenanthren-3-ol	1	RHUBDWUBNSWMMY-UHFFFAOYSA-N	534430	C21H34O	302.5	NA	NA	NA	NA	NA	NA	Organic compounds	Lipids and lipid-like molecules	Steroids and steroid derivatives	Androstane steroids	Androgens and derivatives
592	4,4,4a,6-tetramethyl-3,7,8,9-tetrahydro-2H-benzo[7]annulene	1	JXCJSXLIPJMTDX-UHFFFAOYSA-N	578397	C15H24	204.35	NA	NA	NA	NA	NA	NA	Organic compounds	Hydrocarbons	Unsaturated hydrocarbons	Branched unsaturated hydrocarbons	Branched unsaturated hydrocarbons
593	4,4,5,8-tetramethyl-1-benzopyran	1	IGQGRGFVBRTYNL-UHFFFAOYSA-N	599299	C13H16O	188.26	NA	NA	NA	NA	NA	NA	Organic compounds	Organoheterocyclic compounds	Benzopyrans	1-benzopyrans	1-benzopyrans
594	4,4,7a-trimethyl-2-(1-methylethenyl)-2,5,6,7-tetrahydrobenzofuran-6-ol	1	KYEPWRGEYIPIKL-UHFFFAOYSA-N	536443	C14H22O2	222.32	NA	NA	NA	NA	NA	NA	Organic compounds	Organoheterocyclic compounds	Benzofurans	Benzofurans	Benzofurans
595	4,4,7a-trimethyl-2-spiro[5,6-dihydrobenzofuran-7,2'-oxirane]one	1	XHEGXVAWDSUIIG-UHFFFAOYSA-N	536241	C12H16O3	208.25	NA	NA	NA	NA	NA	NA	Organic compounds	Organoheterocyclic compounds	Benzofurans	Benzofurans	Benzofurans
596	4,6,6-trimethyl-2-[(1E)-3-methylbuta-1,3-dienyl]-3-oxatricyclo[5.1.0.02,4]octane	1	JEWBTTPLZBTNTA-VOTSOKGWSA-N	5369926	C15H22O	218.33	NA	NA	NA	NA	NA	NA	Organic compounds	Organoheterocyclic compounds	Oxepanes	Oxepanes	Oxepanes
597	4,6,8-trimethyl-1-nonene	1	MYYALSDXVMCKSR-UHFFFAOYSA-N	41077	C12H24	168.32	54410-98-9	NA	84223	HMDB0062786	NA	NA	Organic compounds	Hydrocarbons	Unsaturated hydrocarbons	Unsaturated aliphatic hydrocarbons	Unsaturated aliphatic hydrocarbons
598	4,6-dimethyl-2-heptanone	1	YXFDTUKUWNQPFV-UHFFFAOYSA-N	89180	C9H18O	142.24	19549-80-5	NA	NA	NA	NA	NA	Organic compounds	Organic oxygen compounds	Organooxygen compounds	Carbonyl compounds	Ketones
599	4,6-dimethyldodecane	1	FNUQJWPIADDMRS-UHFFFAOYSA-N	545627	C14H30	198.39	61141-72-8	NA	84249	HMDB0062598	LMFA11000691	NA	Organic compounds	Hydrocarbons	Saturated hydrocarbons	Alkanes	Branched alkanes
600	4,7,7-trimethyl-5-bicyclo[2.2.1]hept-2-enol	1	ZJPQCBPMMANSBE-UHFFFAOYSA-N	572663	C10H16O	152.23	91055-72-0	NA	NA	NA	NA	NA	Organic compounds	Organic oxygen compounds	Organooxygen compounds	Alcohols and polyols	Cyclic alcohols and derivatives
601	4,7,7-trimethylbicyclo[2.2.1]hepta-2,5-diene	1	VXMJXJAHNOJRAA-UHFFFAOYSA-N	12300197	C10H14	134.22	NA	NA	NA	NA	NA	NA	Organic compounds	Hydrocarbons	Polycyclic hydrocarbons	Polycyclic hydrocarbons	Polycyclic hydrocarbons
602	4,7-dimethyl-1-benzofuran	1	PFXVPEGRXODMIQ-UHFFFAOYSA-N	33109	C10H10O	146.19	28715-26-6	NA	NA	HMDB0059897	NA	NA	Organic compounds	Organoheterocyclic compounds	Benzofurans	Benzofurans	Benzofurans
603	4,7-dimethyl-4-prop-1-en-2-yl-1-oxaspiro[2.5]octane	1	HFKIFHWZVYAGCQ-UHFFFAOYSA-N	543441	C12H20O	180.29	NA	NA	NA	NA	NA	NA	Organic compounds	Lipids and lipid-like molecules	Prenol lipids	Monoterpenoids	Menthane monoterpenoids
604	4,8-dimethyltridecane	1	IRMGDQSAWLAMIV-UHFFFAOYSA-N	41306	C15H32	212.41	55030-62-1	NA	NA	NA	NA	NA	Organic compounds	Hydrocarbons	Saturated hydrocarbons	Alkanes	Branched alkanes
605	4-[(dimethylamino)methyl]-5-hydroxy-2-phenyl-3-benzofurancarboxylic acid ethyl ester	1	JXUHSUSCLWIKEW-UHFFFAOYSA-N	40122	C20H21NO4	339.4	95696-19-8	NA	NA	NA	NA	NA	Organic compounds	Phenylpropanoids and polyketides	2-arylbenzofuran flavonoids	2-arylbenzofuran flavonoids	2-arylbenzofuran flavonoids
606	4-[(propan-2-ylthio)methyl]morpholine	1	YXTBTNKSYWAUTA-UHFFFAOYSA-N	567628	C8H17NOS	175.29	NA	NA	NA	NA	NA	NA	Organic compounds	Organoheterocyclic compounds	Oxazinanes	Morpholines	Morpholines
607	4-[4-(4-hydroxyphenyl)-4-methylpent-1-en-2-yl]phenol	1	MZLYLGGRVAFGBY-UHFFFAOYSA-N	83494	C18H20O2	268.3	13464-24-9	C13625	31129	NA	NA	NA	Organic compounds	Phenylpropanoids and polyketides	Linear 1,3-diarylpropanoids	Cinnamylphenols	Cinnamylphenols
608	4a-phenyl-1,3,4,5,6,7,8,8a-octahydronaphthalen-2-one	1	DYZGUSPYEUNIQK-UHFFFAOYSA-N	615035	C16H20O	228.33	NA	NA	NA	NA	NA	NA	Organic compounds	Benzenoids	Benzene and substituted derivatives	Benzene and substituted derivatives	Benzene and substituted derivatives
609	4-ethylbenzene-1,3-diol	1	VGMJYYDKPUPTID-UHFFFAOYSA-N	17927	C8H10O2	138.16	2896-60-8	NA	NA	HMDB0126388	NA	NA	Organic compounds	Benzenoids	Phenols	Benzenediols	Resorcinols
610	4-ethylbenzoic acid (phenylmethyl) ester	1	SGBLADRVAVZAFF-UHFFFAOYSA-N	583680	C16H16O2	240.3	634917-14-9	NA	NA	NA	NA	NA	Organic compounds	Benzenoids	Benzene and substituted derivatives	Benzoic acids and derivatives	Benzoic acid esters
611	4H-Pyrrolo[3,2,1-ij]quinoline, 1,2,5,6-tetrahydro-6-methyl-	1	ZVNKPQBRBWFFON-UHFFFAOYSA-N	594164	C12H15N	173.25	40135-93-1	NA	NA	NA	NA	NA	Organic compounds	Organoheterocyclic compounds	Quinolines and derivatives	Hydroquinolines	Hydroquinolines
612	4-Hydroxyphenylethane	1	HXDOZKJGKXYMEW-UHFFFAOYSA-N	31242	C8H10O	122.16	101052-19-1	C13637	49584	HMDB0029306	NA	NA	Organic compounds	Benzenoids	Phenols	1-hydroxy-2-unsubstituted benzenoids	1-hydroxy-2-unsubstituted benzenoids
613	4-methoxy-3-methylphenol	1	ILASIIGKRFKNQC-UHFFFAOYSA-N	297394	C8H10O2	138.16	1321-28-4	NA	NA	NA	NA	NA	Organic compounds	Benzenoids	Phenols	Methoxyphenols	Methoxyphenols
614	4-methyl-1-decene	1	IMRKOERSTLKEAO-UHFFFAOYSA-N	518719	C11H22	154.29	13151-29-6	NA	NA	NA	NA	NA	Organic compounds	Hydrocarbons	Unsaturated hydrocarbons	Unsaturated aliphatic hydrocarbons	Unsaturated aliphatic hydrocarbons
615	4-methylheptane	1	CHBAWFGIXDBEBT-UHFFFAOYSA-N	11512	C8H18	114.23	589-53-7	NA	67193	NA	LMFA11000608	NA	Organic compounds	Hydrocarbons	Saturated hydrocarbons	Alkanes	Branched alkanes
616	4-Methylnonanoic acid	1	WQTZCQIRCYSUBQ-UHFFFAOYSA-N	62003	C10H20O2	172.26	124842-68-8	NA	NA	HMDB0034849	NA	NA	Organic compounds	Lipids and lipid-like molecules	Fatty Acyls	Fatty acids and conjugates	Medium-chain fatty acids
617	4-phenyl-3,4-dihydroisoquinoline	1	PQKKAOHDVLDMOM-UHFFFAOYSA-N	610131	C15H13N	207.27	NA	NA	NA	NA	NA	NA	Organic compounds	Organoheterocyclic compounds	Dihydroisoquinolines	Dihydroisoquinolines	Dihydroisoquinolines
618	4-tert-butyl-2-chlorophenol	1	PRLINSMUYJWPBL-UHFFFAOYSA-N	7380	C10H13ClO	184.66	98-28-2	NA	NA	NA	NA	NA	Organic compounds	Benzenoids	Benzene and substituted derivatives	Phenylpropanes	Phenylpropanes
619	5-(5,5,8a-trimethyl-2-methylene-3,4,4a,6,7,8-hexahydro-1H-naphthalen-1-yl)-3-methyl-1-penten-3-ol	1	CECREIRZLPLYDM-UHFFFAOYSA-N	238792	C20H34O	290.5	106631-38-3	NA	NA	NA	NA	NA	Organic compounds	Lipids and lipid-like molecules	Prenol lipids	Diterpenoids	Diterpenoids
620	5,15-dimethylnonadecane	1	MWLAAYVJDLLYOA-UHFFFAOYSA-N	538238	C21H44	296.6	NA	NA	NA	NA	NA	NA	Organic compounds	Hydrocarbons	Saturated hydrocarbons	Alkanes	Branched alkanes
621	5,8a-dimethyl-3-(1-methylethenyl)-2,3,4,4a,5,6,7,8-octahydro-1H-naphthalene	1	DJLBUNMUAZWONS-UHFFFAOYSA-N	4474782	C15H26	206.37	21558-44-1	NA	NA	NA	NA	NA	Organic compounds	Lipids and lipid-like molecules	Prenol lipids	Sesquiterpenoids	Eudesmane, isoeudesmane or cycloeudesmane sesquiterpenoids
622	5-[(E)-but-2-en-2-yl]-2,2-dimethyloxolane	1	LPEYLSKLVYWOEQ-VMPITWQZSA-N	5363526	C10H18O	154.25	56058-69-6	NA	NA	NA	NA	NA	Organic compounds	Organoheterocyclic compounds	Tetrahydrofurans	Tetrahydrofurans	Tetrahydrofurans
623	5-butyl-6-hexyl-2,3,3a,4,5,6,7,7a-octahydro-1H-indene	1	AZGPNRBWIVZVPD-UHFFFAOYSA-N	535091	C19H36	264.5	55044-36-5	NA	NA	NA	NA	NA	Organic compounds	Hydrocarbons	Polycyclic hydrocarbons	Polycyclic hydrocarbons	Polycyclic hydrocarbons
624	5-ethyl-2-oxolanone	1	JBFHTYHTHYHCDJ-UHFFFAOYSA-N	12756	C6H10O2	114.14	2407-43-4	NA	85235	HMDB0003843	LMFA07040010	NA	Organic compounds	Organoheterocyclic compounds	Lactones	Gamma butyrolactones	Gamma butyrolactones
625	5-ethyl-3-methyl-2-oxolanone	1	YTALMPUNNICJOM-UHFFFAOYSA-N	567167	C7H12O2	128.17	2610-98-2	NA	NA	NA	NA	NA	Organic compounds	Organoheterocyclic compounds	Lactones	Gamma butyrolactones	Gamma butyrolactones
626	5-ethyl-5-methyl-2-oxolanone	1	MJFDQFVZHVJKFU-UHFFFAOYSA-N	567124	C7H12O2	128.17	60686-65-9	NA	NA	NA	NA	NA	Organic compounds	Organoheterocyclic compounds	Lactones	Gamma butyrolactones	Gamma butyrolactones
627	5H-chromen-8-ol	1	IIMFATLUFZNRJN-UHFFFAOYSA-N	129847548	C9H8O2	148.16	NA	NA	NA	NA	NA	NA	Organic compounds	Hydrocarbons	Unsaturated hydrocarbons	Branched unsaturated hydrocarbons	Branched unsaturated hydrocarbons
628	5-Methyl-2-(1-methylethyl)-cyclohexanone	1	NFLGAXVYCFJBMK-YGPZHTELSA-N	45095944	C10H18O	154.25	NA	NA	NA	HMDB0061802	NA	NA	Organic compounds	Lipids and lipid-like molecules	Prenol lipids	Monoterpenoids	Menthane monoterpenoids
629	5-methyl-2-phenyl-1H-indole	1	JPFTUUXPCFNLIX-UHFFFAOYSA-N	83247	C15H13N	207.27	13228-36-9	NA	NA	NA	NA	NA	Organic compounds	Organoheterocyclic compounds	Indoles and derivatives	Indoles	2-phenylindoles
630	5-methyl-2-propan-2-ylphenol	1	MGSRCZKZVOBKFT-UHFFFAOYSA-N	6989	C10H14O	150.22	362519-49-1	C09908	NA	HMDB0001878	LMPR0102090029	DB02513	Organic compounds	Lipids and lipid-like molecules	Prenol lipids	Monoterpenoids	Aromatic monoterpenoids
631	5-methyl-3-octyne	1	KZPFAERNQBTVSG-UHFFFAOYSA-N	548907	C9H16	124.22	62108-33-2	NA	NA	NA	NA	NA	Organic compounds	Hydrocarbons	Unsaturated hydrocarbons	Acetylenes	Acyclic acetylenes
632	5-methylheptan-2-one	1	WYDAUGNQLUXTFB-UHFFFAOYSA-N	28965	C8H16O	128.21	18217-12-4	NA	NA	NA	LMFA12000050	NA	Organic compounds	Organic oxygen compounds	Organooxygen compounds	Carbonyl compounds	Ketones
633	5-nitro-2-(1-piperidinyl)pyridine	1	RQPFYHQIEVITPC-UHFFFAOYSA-N	97158	C10H13N3O2	207.23	26820-61-1	NA	NA	NA	NA	NA	Organic compounds	Organic 1,3-dipolar compounds	Allyl-type 1,3-dipolar organic compounds	Organic nitro compounds	C-nitro compounds
634	5-tert-butylcyclopenta-1,3-diene	1	ZATNUISQHWOHHK-UHFFFAOYSA-N	572119	C9H14	122.21	41539-65-5	NA	NA	NA	NA	NA	Organic compounds	Hydrocarbons	Unsaturated hydrocarbons	Olefins	Cyclic olefins
635	6,6-dimethyl-4-methylenebicyclo[3.1.1]hept-2-ene	1	YOQFOABVDRBYCG-UHFFFAOYSA-N	6427476	C10H14	134.22	4080-46-0	NA	NA	NA	NA	NA	Organic compounds	Lipids and lipid-like molecules	Prenol lipids	Monoterpenoids	Bicyclic monoterpenoids
636	6-butyl-1-nitrocyclohexene	1	NFEBLOJEQRESDC-UHFFFAOYSA-N	535089	C10H17NO2	183.25	84820-13-3	NA	NA	NA	NA	NA	Organic compounds	Organic 1,3-dipolar compounds	Allyl-type 1,3-dipolar organic compounds	Organic nitro compounds	C-nitro compounds
637	6-chloro-2,3-dimethyl-4-phenylquinoline	1	LCDRXSVULKINQB-UHFFFAOYSA-N	622533	C17H14ClN	267.8	22609-11-6	NA	NA	NA	NA	NA	Organic compounds	Organoheterocyclic compounds	Quinolines and derivatives	Phenylquinolines	Phenylquinolines
638	6-ethenyl-6,9,9-trimethyl-4-methylenebicyclo[5.2.0]nonane	1	CRBWFYUUQIATHW-UHFFFAOYSA-N	557143	C15H24	204.35	NA	NA	NA	NA	NA	NA	Organic compounds	Hydrocarbons	Unsaturated hydrocarbons	Branched unsaturated hydrocarbons	Branched unsaturated hydrocarbons
639	6-methyl-2-pyridinecarboxaldehyde	1	AHISYUZBWDSPQL-UHFFFAOYSA-N	70737	C7H7NO	121.14	112-72-1	NA	NA	NA	NA	NA	Organic compounds	Organoheterocyclic compounds	Pyridines and derivatives	Pyridine carboxaldehydes	Pyridine carboxaldehydes
640	6-methyl-3-heptanone	1	CCCIYAQYQZQDIZ-UHFFFAOYSA-N	12210	C8H16O	128.21	624-42-0	NA	NA	NA	LMFA12000042	NA	Organic compounds	Organic oxygen compounds	Organooxygen compounds	Carbonyl compounds	Ketones
641	6-methyloctadecane	1	MMQAZWNADBJFCD-UHFFFAOYSA-N	93065	C19H40	268.5	10544-96-4	NA	NA	NA	NA	NA	Organic compounds	Hydrocarbons	Saturated hydrocarbons	Alkanes	Branched alkanes
642	7-(hydroxymethyl)-4,7-dimethyl-3-bicyclo[2.2.1]heptanol	1	NMQKRFRZSBQYQF-UHFFFAOYSA-N	565696	C10H18O2	170.25	54831-21-9	NA	NA	NA	NA	NA	Organic compounds	Lipids and lipid-like molecules	Prenol lipids	Monoterpenoids	Bicyclic monoterpenoids
643	7,7-Dimethyl-9-oxatricyclo[6.2.2.0(1,6)]dodecan-10-one	1	KENHWGDYBGSSPY-UHFFFAOYSA-N	577932	C13H20O2	208.3	NA	NA	NA	NA	NA	NA	Organic compounds	Organoheterocyclic compounds	Lactones	Delta valerolactones	Delta valerolactones
644	7,9-ditert-butyl-1-oxaspiro[4.5]deca-6,9-diene-2,8-dione	1	ZTMZUYHXZPUDRF-UHFFFAOYSA-N	545303	C17H24O3	276.4	82304-66-3	NA	NA	NA	NA	NA	Organic compounds	Organoheterocyclic compounds	Lactones	Gamma butyrolactones	Gamma butyrolactones
645	7-chloro-5-phenyl-1-trimethylsilyl-3H-1,4-benzodiazepin-2-one	1	JXTYHIJFKDXKHG-UHFFFAOYSA-N	41390	C18H19ClN2OSi	342.9	55299-24-6	NA	NA	NA	NA	NA	Organic compounds	Organoheterocyclic compounds	Benzodiazepines	1,4-benzodiazepines	1,4-benzodiazepines
646	7-methoxy-5-quinoxalinamine	1	YYNJYMYRHBOARL-UHFFFAOYSA-N	343861	C9H9N3O	175.19	7403-14-7	NA	NA	NA	NA	NA	Organic compounds	Organoheterocyclic compounds	Diazanaphthalenes	Benzodiazines	Quinoxalines
647	7-methylhexadecane	1	HZRSSYSIMDTFLT-UHFFFAOYSA-N	292733	C17H36	240.5	26730-20-1	NA	NA	NA	NA	NA	Organic compounds	Hydrocarbons	Saturated hydrocarbons	Alkanes	Branched alkanes
648	7-pentadecyne	1	PWVVSODTBMUEAL-UHFFFAOYSA-N	549063	C15H28	208.38	22089-89-0	NA	NA	NA	NA	NA	Organic compounds	Hydrocarbons	Unsaturated hydrocarbons	Acetylenes	Acyclic acetylenes
649	7-tert-butyl-3,4-dihydro-2H-naphthalen-1-one	1	QRSRSRJESLKZEX-UHFFFAOYSA-N	604562	C14H18O	202.29	22583-68-2	NA	NA	NA	NA	NA	Organic compounds	Benzenoids	Tetralins	Tetralins	Tetralins
650	9,10-dehydroisolongifolene	1	UIPKEVNEOFKIRG-UHFFFAOYSA-N	583109	C15H22	202.33	67530-11-4	NA	NA	NA	NA	NA	Organic compounds	Lipids and lipid-like molecules	Prenol lipids	Monoterpenoids	Monoterpenoids
651	9-Isopropyl-1-methyl-2-methylene-5-oxatricyclo[5.4.0.0(3,8)]undecane	1	KDKRHPHEWUSWKM-UHFFFAOYSA-N	562067	C15H24O	220.35	NA	NA	NA	NA	NA	NA	Organic compounds	Lipids and lipid-like molecules	Prenol lipids	Sesquiterpenoids	Sesquiterpenoids
652	9-methyl-1,2,3,4,5,6,7,8-octahydroanthracene	1	ATHFCPPVRFPECM-UHFFFAOYSA-N	313067	C15H20	200.32	4948-51-0	NA	NA	NA	NA	NA	Organic compounds	Benzenoids	Anthracenes	Anthracenes	Anthracenes
653	9-methyl-1,2,3,4,5,6,7,8-octahydrophenanthrene	1	HJASFVZQQIVGLW-UHFFFAOYSA-N	608288	C15H20	200.32	NA	NA	NA	NA	NA	NA	Organic compounds	Benzenoids	Phenanthrenes and derivatives	Hydrophenanthrenes	Hydrophenanthrenes
654	9-methylacridine	1	FLDRLXJNISEWNZ-UHFFFAOYSA-N	11913	C14H11N	193.24	611-64-3	NA	NA	NA	NA	NA	Organic compounds	Organoheterocyclic compounds	Quinolines and derivatives	Benzoquinolines	Acridines
655	9-Octadecen-1-ol, (Z)-	1	ALSTYHKOOCGGFT-KTKRTIGZSA-N	5284499	C18H36O	268.5	143-28-2	D05245	73504	HMDB0029632	LMFA05000213	NA	Organic compounds	Lipids and lipid-like molecules	Fatty Acyls	Fatty alcohols	Long-chain fatty alcohols
656	acetic acid (5-methyl-2-propan-2-ylcyclohexyl) ester	1	XHXUANMFYXWVNG-UHFFFAOYSA-N	27867	C12H22O2	198.3	146502-80-9	NA	NA	NA	NA	NA	Organic compounds	Lipids and lipid-like molecules	Prenol lipids	Monoterpenoids	Menthane monoterpenoids
657	acetic acid [(2E,4E,6E,8E)-3,7-dimethyl-9-(2,6,6-trimethyl-1-cyclohexenyl)nona-2,4,6,8-tetraenyl] ester	1	QGNJRVVDBSJHIZ-QHLGVNSISA-N	638034	C22H32O2	328.5	127-47-9	D01621	32095	NA	LMPR01090012	NA	Organic compounds	Lipids and lipid-like molecules	Prenol lipids	Retinoids	Retinoids
658	acetic acid [(Z)-7-methyltetradec-8-enyl] ester	1	IUOFQMYQDUARQU-RAXLEYEMSA-N	5363222	C17H32O2	268.4	NA	NA	NA	NA	NA	NA	Organic compounds	Lipids and lipid-like molecules	Fatty Acyls	Fatty alcohol esters	Fatty alcohol esters
659	acetic acid 4-(2,6,6-trimethyl-1-cyclohexenyl)but-3-en-2-yl ester	1	WODKSVNXBYBTQC-UHFFFAOYSA-N	90720	C15H24O2	236.35	22030-19-9	NA	NA	NA	NA	NA	Organic compounds	Lipids and lipid-like molecules	Prenol lipids	Sesquiterpenoids	Sesquiterpenoids
660	Acetic anhydride	1	WFDIJRYMOXRFFG-UHFFFAOYSA-N	7918	C4H6O3	102.09	108-24-7	NA	36610	HMDB0031646	NA	NA	Organic compounds	Organic acids and derivatives	Carboxylic acids and derivatives	Dicarboxylic acids and derivatives	Dicarboxylic acids and derivatives
661	acetonitrile	1	WEVYAHXRMPXWCK-UHFFFAOYSA-N	6342	C2H3N	41.05	14149-39-4	NA	NA	HMDB0061869	NA	NA	Organic compounds	Organic nitrogen compounds	Organonitrogen compounds	Organic cyanides	Nitriles
662	ALLO-OCIMENE	1	GQVMHMFBVWSSPF-SOYUKNQTSA-N	5368821	C10H16	136.23	3016-19-1	NA	NA	NA	LMFA11000042	NA	Organic compounds	Lipids and lipid-like molecules	Prenol lipids	Monoterpenoids	Acyclic monoterpenoids
663	Allyl octadecyl oxalate	1	JUETYCJINGVUAJ-UHFFFAOYSA-N	6420237	C23H42O4	382.6	959312-47-1	NA	84271	NA	NA	NA	Organic compounds	Lipids and lipid-like molecules	Fatty Acyls	Fatty alcohol esters	Fatty alcohol esters
664	alpha-Cubebene	1	XUEHVOLRMXNRKQ-KHMAMNHCSA-N	442359	C15H24	204.35	17699-14-8	C09647	10224	NA	NA	NA	Organic compounds	Lipids and lipid-like molecules	Prenol lipids	Sesquiterpenoids	Sesquiterpenoids
665	alpha-Fenchene	1	XCPQUQHBVVXMRQ-UHFFFAOYSA-N	28930	C10H16	136.23	471-84-1	NA	NA	HMDB0035625	NA	NA	Organic compounds	Lipids and lipid-like molecules	Prenol lipids	Monoterpenoids	Bicyclic monoterpenoids
666	alpha-himachalene	1	ZJSIKVDEOWWVEH-UHFFFAOYSA-N	520909	C15H24	204.35	3853-83-6	NA	49214	NA	NA	NA	Organic compounds	Lipids and lipid-like molecules	Prenol lipids	Sesquiterpenoids	Himachalane and lippifoliane sesquiterpenoids
667	alpha-Methyl-alpha-toluic aldehyde	1	IQVAERDLDAZARL-UHFFFAOYSA-N	7146	C9H10O	134.17	1335-10-0	NA	NA	HMDB0031626	NA	NA	Organic compounds	Benzenoids	Benzene and substituted derivatives	Phenylacetaldehydes	Phenylacetaldehydes
668	alpha-Phellandrene	1	OGLDWXZKYODSOB-UHFFFAOYSA-N	7460	C10H16	136.23	1329-99-3	NA	NA	HMDB0035850	NA	NA	Organic compounds	Lipids and lipid-like molecules	Prenol lipids	Monoterpenoids	Menthane monoterpenoids
669	aniline	1	PAYRUJLWNCNPSJ-UHFFFAOYSA-N	6115	C6H7N	93.13	100849-37-4	C00292	17296	HMDB0003012	NA	DB06728	Organic compounds	Benzenoids	Benzene and substituted derivatives	Aniline and substituted anilines	Aniline and substituted anilines
670	Aromadendrene epoxide	1	XPGWKKLDFXNBPJ-UHFFFAOYSA-N	528759	C15H24O	220.35	94020-95-8	NA	NA	HMDB0039711	NA	NA	Organic compounds	Lipids and lipid-like molecules	Prenol lipids	Sesquiterpenoids	Aromadendrane sesquiterpenoids
671	azulene	1	CUFNKYGDVFVPHO-UHFFFAOYSA-N	9231	C10H8	128.17	275-51-4	C13392	31249	NA	NA	NA	Organic compounds	Hydrocarbons	Unsaturated hydrocarbons	Olefins	Cyclic olefins
672	Azulene, 1,2,3,5,6,7,8,8a-octahydro-1,4-dimethyl-7-(1-methylethenyl)-, [1S-(1Œ±,7Œ±,8aŒ≤)]-	1	YHAJBLWYOIUHHM-IKCIUXDWSA-N	5317845	C15H24	204.35	NA	NA	NA	NA	NA	NA	Organic compounds	Lipids and lipid-like molecules	Prenol lipids	Sesquiterpenoids	Sesquiterpenoids
673	benzene-1,2-dicarboxylic acid O2-hexan-3-yl ester O1-(2-methylpropyl) ester	1	FGDFTBGSYDLKIZ-UHFFFAOYSA-N	91719722	C18H26O4	306.4	NA	NA	NA	NA	NA	NA	Organic compounds	Benzenoids	Benzene and substituted derivatives	Benzoic acids and derivatives	Benzoic acid esters
674	Benzocycloheptano[2,3,4-I,j]isoquinoline, 4,5,6,6a-tetrahydro-1,9-dihydroxy-2,10-dimethoxy-5-methyl-	1	FCUPBHSFILPSGR-UHFFFAOYSA-N	339326	C20H23NO4	341.4	NA	NA	NA	NA	NA	NA	Organic compounds	Benzenoids	Dibenzocycloheptenes	Dibenzocycloheptenes	Dibenzocycloheptenes
675	beta-Calarene	1	MBIPADCEHSKJDQ-ADBWKJQBSA-N	141982046	C15H24	204.35	NA	NA	NA	NA	NA	NA	Organic compounds	Lipids and lipid-like molecules	Prenol lipids	Sesquiterpenoids	Aristolane sesquiterpenoids
676	beta-cyclocitrol	1	MOQGCGNUWBPGTQ-UHFFFAOYSA-N	9895	C10H16O	152.23	432-25-7	C20425	53177	HMDB0041011	NA	NA	Organic compounds	Organic oxygen compounds	Organic oxides	Organic oxides	Organic oxides
677	beta-Myrcene	1	UAHWPYUMFXYFJY-UHFFFAOYSA-N	31253	C10H16	136.23	123-35-3	C06074	17221	HMDB0038169	LMPR0102010005	NA	Organic compounds	Lipids and lipid-like molecules	Prenol lipids	Monoterpenoids	Acyclic monoterpenoids
678	beta-selinene	1	YOVSPTNQHMDJAG-QLFBSQMISA-N	442393	C15H24	204.35	17066-67-0	C09723	10443	NA	LMPR0103190014	NA	Organic compounds	Lipids and lipid-like molecules	Prenol lipids	Sesquiterpenoids	Eudesmane, isoeudesmane or cycloeudesmane sesquiterpenoids
679	beta-Vatirenene	1	QSUQBXKPPUWLTH-UHFFFAOYSA-N	608753	C15H22	202.33	NA	NA	NA	HMDB0059676	NA	NA	Organic compounds	Lipids and lipid-like molecules	Prenol lipids	Sesquiterpenoids	Eremophilane, 8,9-secoeremophilane and furoeremophilane sesquiterpenoids
680	Bisphenol A	1	IISBACLAFKSPIT-UHFFFAOYSA-N	6623	C15H16O2	228.29	137885-53-1	C13624	33216	HMDB0032133	NA	DB06973	Organic compounds	Benzenoids	Benzene and substituted derivatives	Diphenylmethanes	Bisphenols
681	Bornyl butyrate	1	VIPNQHBVIDJXJE-UHFFFAOYSA-N	97897	C14H24O2	224.34	13109-70-1	NA	NA	HMDB0038246	NA	NA	Organic compounds	Lipids and lipid-like molecules	Prenol lipids	Monoterpenoids	Bicyclic monoterpenoids
682	butane	1	IJDNQMDRQITEOD-UHFFFAOYSA-N	7843	C4H10	58.12	106-97-8	D03186	NA	NA	NA	DB03689	Organic compounds	Hydrocarbons	Saturated hydrocarbons	Alkanes	Alkanes
683	butanoic acid	1	FERIUCNNQQJTOY-UHFFFAOYSA-N	264	C4H8O2	88.11	107-92-6	C00246	30772	HMDB0000039	LMFA01010004	DB03568	Organic compounds	Lipids and lipid-like molecules	Fatty Acyls	Fatty acids and conjugates	Straight chain fatty acids
684	Butylated Hydroxytoluene	1	NLZUEZXRPGMBCV-UHFFFAOYSA-N	31404	C15H24O	220.35	128-37-0	C14693	34247	HMDB0033826	NA	NA	Organic compounds	Benzenoids	Benzene and substituted derivatives	Phenylpropanes	Phenylpropanes
685	carbamic acid	1	KXDHJXZQYSOELW-UHFFFAOYSA-N	277	CH3NO2	61.04	154748-63-7	C01563	28616	HMDB0003551	NA	DB04261	Organic compounds	Organic acids and derivatives	Organic carbonic acids and derivatives	Organic carbonic acids and derivatives	Organic carbonic acids and derivatives
686	Cedran-diol, (8S,14)-	1	YULHLOUAHSEHLD-UHFFFAOYSA-N	536384	C15H26O2	238.37	NA	NA	NA	NA	NA	NA	Organic compounds	Lipids and lipid-like molecules	Prenol lipids	Sesquiterpenoids	Cedrane and isocedrane sesquiterpenoids
687	Cedrol	1	SVURIXNDRWRAFU-OGMFBOKVSA-N	65575	C15H26O	222.37	77-53-2	C09631	10217	NA	LMPR0103690007	NA	Organic compounds	Lipids and lipid-like molecules	Prenol lipids	Sesquiterpenoids	Cedrane and isocedrane sesquiterpenoids
688	chloromethane	1	NEHMKBQYUWJMIP-UHFFFAOYSA-N	6327	CH3Cl	50.49	1111-89-3	C19446	36014	NA	NA	NA	Organic compounds	Organohalogen compounds	Alkyl halides	Halomethanes	Halomethanes
689	Cis-3-ethyl-endo-tricyclo[5.2.1.0(2.6)]decane	1	SNHMVFCIRBVRSI-UHFFFAOYSA-N	565421	C12H20	164.29	NA	NA	NA	NA	NA	NA	Organic compounds	Lipids and lipid-like molecules	Prenol lipids	Monoterpenoids	Iridoids and derivatives
690	Cis-alpha,beta-penteneoic acid	1	YIYBQIKDCADOSF-ONEGZZNKSA-N	638122	C5H8O2	100.12	13991-37-2	NA	35939	HMDB0032459	LMFA01030005	NA	Organic compounds	Lipids and lipid-like molecules	Fatty Acyls	Fatty acids and conjugates	Straight chain fatty acids
691	cyclododecane	1	DDTBPAQBQHZRDW-UHFFFAOYSA-N	9268	C12H24	168.32	294-62-2	NA	NA	NA	NA	NA	Organic compounds	Hydrocarbons	Saturated hydrocarbons	Cycloalkanes	Cycloalkanes
692	cyclohexa-1,3-diene	1	MGNZXYYWBUKAII-UHFFFAOYSA-N	11605	C6H8	80.13	29797-09-9	NA	NA	NA	NA	NA	Organic compounds	Hydrocarbons	Unsaturated hydrocarbons	Olefins	Cyclic olefins
693	Cyclohexane-1,3-dione, 2-allylaminomethylene-5,5-dimethyl-	1	LCEGCCDAZKUHEY-UHFFFAOYSA-N	135421529	C12H17NO2	207.27	NA	NA	NA	NA	NA	NA	Organic compounds	Organic oxygen compounds	Organooxygen compounds	Carbonyl compounds	Ketones
694	Cyclohexyl isothiocyanate	1	MZSJGCPBOVTKHR-UHFFFAOYSA-N	14289	C7H11NS	141.24	1122-82-3	NA	NA	HMDB0059892	NA	NA	Organic compounds	Organosulfur compounds	Isothiocyanates	Isothiocyanates	Isothiocyanates
695	cyclopentane	1	RGSFGYAAUTVSQA-UHFFFAOYSA-N	9253	C5H10	70.13	287-92-3	NA	23492	NA	NA	NA	Organic compounds	Hydrocarbons	Saturated hydrocarbons	Cycloalkanes	Cycloalkanes
696	cyclopentene	1	LPIQUOYDBNQMRZ-UHFFFAOYSA-N	8882	C5H8	68.12	142-29-0	NA	49155	NA	NA	NA	Organic compounds	Hydrocarbons	Unsaturated hydrocarbons	Olefins	Cyclic olefins
697	Di-2-propenyl disulfide, 9CI	1	PFRGXCVKLLPLIP-UHFFFAOYSA-N	16590	C6H10S2	146.3	2179-57-9	C08369	4488	HMDB0033966	NA	NA	Organic compounds	Organosulfur compounds	Allyl sulfur compounds	Allyl sulfur compounds	Allyl sulfur compounds
698	dibenzofuran	1	TXCDCPKCNAJMEE-UHFFFAOYSA-N	568	C12H8O	168.19	132-64-9	C07729	28145	NA	NA	NA	Organic compounds	Organoheterocyclic compounds	Benzofurans	Dibenzofurans	Dibenzofurans
699	Diepicedrene-1-oxide	1	HETWPUJFGKDFMN-UHFFFAOYSA-N	534683	C15H24O	220.35	NA	NA	NA	NA	NA	NA	Organic compounds	Organoheterocyclic compounds	Oxepanes	Oxepanes	Oxepanes
700	Dihydrodehydro-Œ±-ionone	1	SQFRYZPEWOZAKJ-UHFFFAOYSA-N	577126	C13H20O	192.3	20483-36-7	NA	NA	HMDB0037139	NA	NA	Organic compounds	Lipids and lipid-like molecules	Prenol lipids	Sesquiterpenoids	Sesquiterpenoids
701	Diisopropylphenol	1	OLBCVFGFOZPWHH-UHFFFAOYSA-N	4943	C12H18O	178.27	2078-54-8	C07523	NA	HMDB0014956	NA	DB00818	Organic compounds	Benzenoids	Benzene and substituted derivatives	Cumenes	Cumenes
702	DL-2-Octanol	1	SJWFXCIHNDVPSH-UHFFFAOYSA-N	20083	C8H18O	130.23	123-96-6	NA	NA	HMDB0034261	NA	NA	Organic compounds	Lipids and lipid-like molecules	Fatty Acyls	Fatty alcohols	Fatty alcohols
703	dodec-1-yn-4-ol	1	ABQRRMVVOGPNRA-UHFFFAOYSA-N	549898	C12H22O	182.3	74646-36-9	NA	NA	NA	NA	NA	Organic compounds	Lipids and lipid-like molecules	Fatty Acyls	Fatty alcohols	Fatty alcohols
704	Dodecane, 2-methyl-	1	HGEMCUOAMCILCP-UHFFFAOYSA-N	15270	C13H28	184.36	1560-97-0	NA	NA	HMDB0031287	NA	NA	Organic compounds	Hydrocarbons	Saturated hydrocarbons	Alkanes	Branched alkanes
705	dodecanoic acid	1	POULHZVOKOAJMA-UHFFFAOYSA-N	3893	C12H24O2	200.32	143-07-7	C02679	30805	HMDB0000638	LMFA01010012	DB03017	Organic compounds	Lipids and lipid-like molecules	Fatty Acyls	Fatty acids and conjugates	Medium-chain fatty acids
706	dodecyl 2-sulfanylethanoate	1	TVMDUMQNXXNGMG-UHFFFAOYSA-N	19546	C14H28O2S	260.44	3746-39-2	NA	NA	NA	NA	NA	Organic compounds	Organic acids and derivatives	Carboxylic acids and derivatives	Carboxylic acid derivatives	Carboxylic acid esters
707	Ethyl ether	1	RTZKZFJDLAIYFH-UHFFFAOYSA-N	3283	C4H10O	74.12	48208-26-0	C13240	35702	HMDB0062326	NA	NA	Organic compounds	Organic oxygen compounds	Organooxygen compounds	Ethers	Dialkyl ethers
708	Eucarvone	1	QNGQIURXCUHNAT-UHFFFAOYSA-N	136330	C10H14O	150.22	503-93-5	C16955	80820	NA	NA	NA	Organic compounds	Lipids and lipid-like molecules	Prenol lipids	Monoterpenoids	Monocyclic monoterpenoids
709	formic acid	1	BDAGIHXWWSANSR-UHFFFAOYSA-N	284	CH2O2	46.025	1260-17-9	C00058	15904	HMDB0000142	NA	DB01942	Organic compounds	Organic acids and derivatives	Carboxylic acids and derivatives	Carboxylic acids	Carboxylic acids
710	formic acid methyl ester	1	TZIHFWKZFHZASV-UHFFFAOYSA-N	7865	C2H4O2	60.05	107-31-3	NA	77699	NA	NA	NA	Organic compounds	Organic acids and derivatives	Carboxylic acids and derivatives	Carboxylic acid derivatives	Carboxylic acid esters
711	Furan, 2-methyl-3-(methylthio)	1	OQVAOEIMSKZGAL-UHFFFAOYSA-N	526618	C6H8OS	128.19	63012-97-5	NA	NA	HMDB0036610	NA	NA	Organic compounds	Organosulfur compounds	Thioethers	Aryl thioethers	Aryl thioethers
712	Furan-3-thiol, 2-methyl	1	RUYNUXHHUVUINQ-UHFFFAOYSA-N	34286	C5H6OS	114.17	28588-74-1	NA	NA	HMDB0036611	NA	NA	Organic compounds	Organoheterocyclic compounds	Heteroaromatic compounds	Heteroaromatic compounds	Heteroaromatic compounds
713	gamma-Caryophyllene	1	NPNUFJAVOOONJE-FLFDDASRSA-N	5281522	C15H24	204.35	118-65-0	C09691	5993	HMDB0061779	LMPR0103120002	NA	Organic compounds	Lipids and lipid-like molecules	Prenol lipids	Sesquiterpenoids	Sesquiterpenoids
714	gamma-Neoclovene	1	ZYKFQRCKKGFKQR-UHFFFAOYSA-N	569169	C15H24	204.35	NA	NA	NA	NA	NA	NA	Organic compounds	Lipids and lipid-like molecules	Prenol lipids	Monoterpenoids	Bicyclic monoterpenoids
715	heptanenitrile	1	SDAXRHHPNYTELL-UHFFFAOYSA-N	12372	C7H13N	111.18	1885-40-1	NA	NA	NA	NA	NA	Organic compounds	Organic nitrogen compounds	Organonitrogen compounds	Organic cyanides	Nitriles
716	heptanoic acid	1	MNWFXJYAOYHMED-UHFFFAOYSA-N	8094	C7H14O2	130.18	111-14-8	C17714	NA	HMDB0000666	LMFA01010007	DB02938	Organic compounds	Lipids and lipid-like molecules	Fatty Acyls	Fatty acids and conjugates	Medium-chain fatty acids
717	hexadecanal	1	NIOYUNMRJMEDGI-UHFFFAOYSA-N	984	C16H32O	240.42	629-80-1	C00517	17600	HMDB0001551	LMFA06000088	DB03381	Organic compounds	Lipids and lipid-like molecules	Fatty Acyls	Fatty aldehydes	Fatty aldehydes
718	Hexahydrofarnesol	1	HDPUXESLSOZSIB-UHFFFAOYSA-N	138824	C15H32O	228.41	6750-34-1	NA	84239	HMDB0062728	NA	NA	Organic compounds	Lipids and lipid-like molecules	Prenol lipids	Sesquiterpenoids	Sesquiterpenoids
719	hexanenitrile	1	AILKHAQXUAOOFU-UHFFFAOYSA-N	12352	C6H11N	97.16	628-73-9	NA	NA	NA	NA	NA	Organic compounds	Organic nitrogen compounds	Organonitrogen compounds	Organic cyanides	Nitriles
720	hotrienol	1	ZJIQIJIQBTVTDY-VOTSOKGWSA-N	5366264	C10H16O	152.23	20053-88-7	NA	NA	NA	NA	NA	Organic compounds	Organic oxygen compounds	Organooxygen compounds	Alcohols and polyols	Tertiary alcohols
721	Hydroxy-phenyl-acetic acid anion	1	IWYDHOAUDWTVEP-SSDOTTSWSA-N	11914	C8H8O3	152.15	14447-35-9	C01983	17656	HMDB0062635	NA	NA	Organic compounds	Benzenoids	Benzene and substituted derivatives	Benzene and substituted derivatives	Benzene and substituted derivatives
722	Indan-1-ol	1	YIAPLDFPUUJILH-UHFFFAOYSA-N	22819	C9H10O	134.17	25501-32-0	C01710	16697	HMDB0059601	NA	NA	Organic compounds	Benzenoids	Indanes	Indanes	Indanes
723	Isoaromadendrene epoxide	1	GLKQAHXBJLGAFT-UHFFFAOYSA-N	534398	C15H24O	220.35	NA	NA	NA	NA	NA	NA	Organic compounds	Lipids and lipid-like molecules	Prenol lipids	Sesquiterpenoids	Aromadendrane sesquiterpenoids
724	iso-beta-terpineol	1	RUJPNZNXGCHGID-UHFFFAOYSA-N	8748	C10H18O	154.25	138-87-4	C17517	NA	HMDB0036996	NA	NA	Organic compounds	Lipids and lipid-like molecules	Prenol lipids	Monoterpenoids	Menthane monoterpenoids
725	Isobutylester kyseliny octove	1	GJRQTCIYDGXPES-UHFFFAOYSA-N	8038	C6H12O2	116.16	110-19-0	NA	50569	HMDB0031246	NA	NA	Organic compounds	Organic acids and derivatives	Carboxylic acids and derivatives	Carboxylic acid derivatives	Carboxylic acid esters
726	Isocyclocitral	1	YJSUCBQWLKRPDL-UHFFFAOYSA-N	101150	C10H16O	152.23	1423-46-7	NA	NA	HMDB0041013	NA	NA	Organic compounds	Organic oxygen compounds	Organic oxides	Organic oxides	Organic oxides
727	Isolongifolene-5-ol	1	GGMSSTXCRZLWIW-UHFFFAOYSA-N	595345	C15H24O	220.35	NA	NA	NA	NA	NA	NA	Organic compounds	Lipids and lipid-like molecules	Prenol lipids	Monoterpenoids	Monoterpenoids
728	Isoterpinolene	1	CIPXOBMYVWRNLL-UHFFFAOYSA-N	102443	C10H16	136.23	586-62-9	NA	NA	HMDB0061938	NA	NA	Organic compounds	Lipids and lipid-like molecules	Prenol lipids	Monoterpenoids	Menthane monoterpenoids
729	kauren-19-ol	1	YNHXWZNOUUQLCY-UHFFFAOYSA-N	530420	C20H34O	290.5	NA	NA	NA	NA	NA	NA	Organic compounds	Lipids and lipid-like molecules	Prenol lipids	Diterpenoids	Kaurane diterpenoids
730	Ledene oxide-(II)	1	OZNHATCGPKOFBH-UHFFFAOYSA-N	534497	C15H24O	220.35	NA	NA	NA	NA	NA	NA	Organic compounds	Lipids and lipid-like molecules	Prenol lipids	Sesquiterpenoids	Aromadendrane sesquiterpenoids
731	L-Isopulegol	1	ZYTMANIQRDEHIO-KXUCPTDWSA-N	170833	C10H18O	154.25	59905-53-2	NA	70479	HMDB0036078	NA	NA	Organic compounds	Lipids and lipid-like molecules	Prenol lipids	Monoterpenoids	Menthane monoterpenoids
732	Longifolenaldehyde	1	PBMHTGOFWRRJFS-UHFFFAOYSA-N	565584	C15H24O	220.35	79645-28-6	NA	NA	NA	NA	NA	Organic compounds	Lipids and lipid-like molecules	Prenol lipids	Sesquiterpenoids	Sesquiterpenoids
733	Lutidine	1	OISVCGZHLKNMSJ-UHFFFAOYSA-N	7937	C7H9N	107.15	108-48-5	NA	32548	HMDB0032972	NA	NA	Organic compounds	Organoheterocyclic compounds	Pyridines and derivatives	Methylpyridines	Methylpyridines
734	m-2-Xylenol	1	NXXYKOUNUYWIHA-UHFFFAOYSA-N	11335	C8H10O	122.16	1300-71-6	NA	NA	HMDB0032150	NA	NA	Organic compounds	Benzenoids	Phenols	Cresols	Ortho cresols
735	m-Dithiane, 8CI	1	WQADWIOXOXRPLN-UHFFFAOYSA-N	10451	C4H8S2	120.2	505-23-7	NA	NA	HMDB0031473	NA	NA	Organic compounds	Organoheterocyclic compounds	Dithianes	Dithianes	Dithianes
736	Meso-form	1	XOJVVFBFDXDTEG-UHFFFAOYSA-N	15979	C19H40	268.5	1921-70-6	NA	53181	HMDB0034497	NA	NA	Organic compounds	Lipids and lipid-like molecules	Prenol lipids	Diterpenoids	Acyclic diterpenoids
737	metadichlorobenzene	1	ZPQOPVIELGIULI-UHFFFAOYSA-N	10943	C6H4Cl2	147	25321-22-6	C19397	36693	HMDB0059855	NA	NA	Organic compounds	Benzenoids	Benzene and substituted derivatives	Halobenzenes	Chlorobenzenes
738	Methyl 5-methyl-2-furyl ketone	1	KEFJLCGVTHRGAH-UHFFFAOYSA-N	14514	C7H8O2	124.14	1193-79-9	NA	562752	HMDB0035226	NA	NA	Organic compounds	Organic oxygen compounds	Organooxygen compounds	Carbonyl compounds	Ketones
739	Methyl ethyl disulphide	1	XLTBPTGNNLIKRW-UHFFFAOYSA-N	123388	C3H8S2	108.23	20333-39-5	NA	NA	HMDB0032912	NA	NA	Organic compounds	Organosulfur compounds	Organic disulfides	Dialkyldisulfides	Dialkyldisulfides
740	Methyl methylacrylate	1	VVQNEPGJFQJSBK-UHFFFAOYSA-N	6658	C5H8O2	100.12	128151-87-1	C14527	34840	HMDB0032385	NA	NA	Organic compounds	Organic acids and derivatives	Carboxylic acids and derivatives	Carboxylic acid derivatives	Carboxylic acid esters
741	Methyl palmitic acid	1	FLIACVVOZYBSBS-UHFFFAOYSA-N	8181	C17H34O2	270.5	112-39-0	C16995	69187	HMDB0061859	LMFA07010470	NA	Organic compounds	Lipids and lipid-like molecules	Fatty Acyls	Fatty acid esters	Fatty acid methyl esters
742	methylimino(oxo)methane	1	HAMGRBXTJNITHG-UHFFFAOYSA-N	12228	C2H3NO	57.05	30108-95-3	NA	59059	NA	NA	NA	Organic compounds	Organic nitrogen compounds	Organonitrogen compounds	Isocyanates	Isocyanates
743	Methylpentamethylene	1	GDOPTJXRTPNYNR-UHFFFAOYSA-N	7296	C6H12	84.16	96-37-7	NA	NA	HMDB0031542	NA	NA	Organic compounds	Hydrocarbons	Saturated hydrocarbons	Cycloalkanes	Cycloalkanes
744	m-Picoline	1	ITQTTZVARXURQS-UHFFFAOYSA-N	7970	C6H7N	93.13	108-99-6	NA	NA	HMDB0061887	NA	DB01996	Organic compounds	Organoheterocyclic compounds	Pyridines and derivatives	Methylpyridines	Methylpyridines
745	Muurola-4,9-diene	1	QMAYBMKBYCGXDH-UHFFFAOYSA-N	101708	C15H24	204.35	483-75-0	NA	NA	HMDB0037784	NA	NA	Organic compounds	Lipids and lipid-like molecules	Prenol lipids	Sesquiterpenoids	Sesquiterpenoids
746	m-Xylol	1	IVSZLXZYQVIEFR-UHFFFAOYSA-N	7929	C8H10	106.16	108-38-3	C07208	28488	HMDB0059810	NA	NA	Organic compounds	Benzenoids	Benzene and substituted derivatives	Xylenes	m-Xylenes
747	Myrcenol	1	DUNCVNHORHNONW-UHFFFAOYSA-N	10975	C10H18O	154.25	41678-36-8	NA	NA	HMDB0036107	NA	NA	Organic compounds	Organic oxygen compounds	Organooxygen compounds	Alcohols and polyols	Tertiary alcohols
748	Myrtenal	1	KMRMUZKLFIEVAO-UHFFFAOYSA-N	61130	C10H14O	150.22	18486-69-6	C11939	NA	HMDB0035250	LMPR0102120023	NA	Organic compounds	Lipids and lipid-like molecules	Prenol lipids	Monoterpenoids	Bicyclic monoterpenoids
749	N-(2-adamantyl)acetamide	1	OFEZUSBZKMXQEU-UHFFFAOYSA-N	64498	C12H19NO	193.28	NA	NA	NA	NA	NA	NA	Organic compounds	Organic acids and derivatives	Carboxylic acids and derivatives	Carboxylic acid derivatives	Carboxylic acid amides
750	N-(3-furanyl)acetamide	1	MSUYGSATOVDCFI-UHFFFAOYSA-N	521882	C6H7NO2	125.13	59445-85-1	NA	NA	NA	NA	NA	Organic compounds	Organic nitrogen compounds	Organonitrogen compounds	N-arylamides	N-acetylarylamines
751	N,N-dibutylformamide	1	NZMAJUHVSZBJHL-UHFFFAOYSA-N	12975	C9H19NO	157.25	761-65-9	NA	NA	NA	NA	NA	Organic compounds	Organic acids and derivatives	Carboxylic acids and derivatives	Carboxylic acid derivatives	Carboxylic acid amides
752	N,N-dimethylacetamide	1	FXHOOIRPVKKKFG-UHFFFAOYSA-N	31374	C4H9NO	87.12	127-19-5	C20339	84254	NA	NA	NA	Organic compounds	Organic acids and derivatives	Carboxylic acids and derivatives	Carboxylic acid derivatives	Carboxylic acid amides
753	N-[3-(3,4,5-trimethoxyphenyl)propyl]acetamide	1	WENYKDGBBKOQIF-UHFFFAOYSA-N	331826	C14H21NO4	267.32	NA	NA	NA	NA	NA	NA	Organic compounds	Benzenoids	Phenol ethers	Anisoles	Anisoles
754	N-acetyl-N-butan-2-ylacetamide	1	YSBSJMAMWIVBFC-UHFFFAOYSA-N	536271	C8H15NO2	157.21	NA	NA	NA	NA	NA	NA	Organic compounds	Organic acids and derivatives	Carboxylic acids and derivatives	Carboxylic acid derivatives	Carboxylic acid imides
755	N-Acryloylaminoethoxyethanol	1	ZSBWUNDRDHVNJL-UHFFFAOYSA-N	14266	C6H8O	96.13	106981-21-9	NA	NA	HMDB0031545	NA	NA	Organic compounds	Organic oxygen compounds	Organooxygen compounds	Carbonyl compounds	Ketones
756	N-Butylacetate	1	DKPFZGUDAPQIHT-UHFFFAOYSA-N	31272	C6H12O2	116.16	110-19-0	C12304	31328	HMDB0031325	NA	NA	Organic compounds	Organic acids and derivatives	Carboxylic acids and derivatives	Carboxylic acid derivatives	Carboxylic acid esters
757	N-Butyric acid ethyl ester	1	OBNCKNCVKJNDBV-UHFFFAOYSA-N	7762	C6H12O2	116.16	105-54-4	NA	NA	HMDB0033889	NA	NA	Organic compounds	Lipids and lipid-like molecules	Fatty Acyls	Fatty acid esters	Fatty acid esters
758	N-Caproic acid ethyl ester	1	SHZIWNPUGXLXDT-UHFFFAOYSA-N	31265	C8H16O2	144.21	123-66-0	NA	86055	HMDB0040209	LMFA07010434	NA	Organic compounds	Lipids and lipid-like molecules	Fatty Acyls	Fatty acid esters	Fatty acid esters
759	neryl alcohol	1	GLZPCOQZEFWAFX-YFHOEESVSA-N	643820	C10H18O	154.25	106-24-1	C09871	29452	HMDB0005812	LMPR0102010010	NA	Organic compounds	Lipids and lipid-like molecules	Prenol lipids	Monoterpenoids	Acyclic monoterpenoids
760	N-Furfurylpyrrole	1	BTBFUBUCCJKJOZ-UHFFFAOYSA-N	15037	C9H9NO	147.17	1438-94-4	NA	NA	HMDB0030204	NA	NA	Organic compounds	Organoheterocyclic compounds	Pyrroles	Substituted pyrroles	Substituted pyrroles
761	N-Heneicosane	1	FNAZRRHPUDJQCJ-UHFFFAOYSA-N	12403	C21H44	296.6	629-94-7	NA	32931	HMDB0061782	LMFA11000572	NA	Organic compounds	Hydrocarbons	Saturated hydrocarbons	Alkanes	Alkanes
762	N-Heptadecanal	1	PIYDVAYKYBWPPY-UHFFFAOYSA-N	71552	C17H34O	254.5	629-90-3	NA	NA	HMDB0031039	LMFA06000097	NA	Organic compounds	Lipids and lipid-like molecules	Fatty Acyls	Fatty aldehydes	Fatty aldehydes
763	N-methylformamide	1	ATHHXGZTWNVVOU-UHFFFAOYSA-N	31254	C2H5NO	59.07	123-39-7	C11489	7438	HMDB0001122	NA	NA	Organic compounds	Organic acids and derivatives	Carboximidic acids and derivatives	Carboximidic acids	Carboximidic acids
764	Non-2-enal	1	BSAIUMLZVGUGKX-FPLPWBNLSA-N	5354833	C9H16O	140.22	2463-53-8	NA	NA	HMDB0031269	NA	NA	Organic compounds	Organic oxygen compounds	Organooxygen compounds	Carbonyl compounds	Aldehydes
765	nonane	1	BKIMMITUMNQMOS-UHFFFAOYSA-N	8141	C9H20	128.25	111-84-2	NA	32892	HMDB0029595	LMFA11000579	NA	Organic compounds	Hydrocarbons	Saturated hydrocarbons	Alkanes	Alkanes
766	nonanoyl chloride	1	NTQYXUJLILNTFH-UHFFFAOYSA-N	69819	C9H17ClO	176.68	6029-87-4	NA	NA	NA	NA	NA	Organic compounds	Organohalogen compounds	Acyl halides	Acyl chlorides	Acyl chlorides
767	N-phenylformamide	1	DYDNPESBYVVLBO-UHFFFAOYSA-N	7671	C7H7NO	121.14	103-70-8	NA	13248	NA	NA	NA	Organic compounds	Benzenoids	Benzene and substituted derivatives	Anilides	Anilides
768	N-propan-2-yl-2-propanamine	1	UAOMVDZJSHZZME-UHFFFAOYSA-N	7912	C6H15N	101.19	108-18-9	NA	NA	NA	NA	NA	Organic compounds	Organic nitrogen compounds	Organonitrogen compounds	Amines	Secondary amines
769	N-Tetracosane	1	POOSGDOYLQNASK-UHFFFAOYSA-N	12592	C24H50	338.7	646-31-1	NA	32936	HMDB0034282	LMFA11000585	NA	Organic compounds	Hydrocarbons	Saturated hydrocarbons	Alkanes	Alkanes
770	N-Tricosane	1	FIGVVZUWCLSUEI-UHFFFAOYSA-N	12534	C23H48	324.6	638-67-5	C17433	32934	HMDB0061866	LMFA11000589	NA	Organic compounds	Hydrocarbons	Saturated hydrocarbons	Alkanes	Alkanes
771	O-Bromo-phenol	1	VADKRMSMGWJZCF-UHFFFAOYSA-N	7244	C6H5BrO	173.01	25167-80-0	C14841	34264	HMDB0032059	NA	DB04586	Organic compounds	Benzenoids	Phenols	Halophenols	Bromophenols
772	octadecanal	1	FWWQKRXKHIRPJY-UHFFFAOYSA-N	12533	C18H36O	268.5	638-66-4	C01838	17034	HMDB0002384	LMFA06000098	NA	Organic compounds	Lipids and lipid-like molecules	Fatty Acyls	Fatty aldehydes	Fatty aldehydes
773	octadecanoic acid prop-2-enyl ester	1	HPCIWDZYMSZAEZ-UHFFFAOYSA-N	80500	C21H40O2	324.5	6289-31-2	NA	NA	NA	NA	NA	Organic compounds	Lipids and lipid-like molecules	Fatty Acyls	Fatty acid esters	Fatty acid esters
774	Octan-3-one	1	RHLVCLIPMVJYKS-UHFFFAOYSA-N	246728	C8H16O	128.21	106-68-3	C17145	80946	HMDB0031295	LMFA12000055	NA	Organic compounds	Organic oxygen compounds	Organooxygen compounds	Carbonyl compounds	Ketones
775	Octylene	1	KWKAKUADMBZCLK-UHFFFAOYSA-N	8125	C8H16	112.21	103170-38-3	NA	NA	HMDB0032449	NA	NA	Organic compounds	Hydrocarbons	Unsaturated hydrocarbons	Unsaturated aliphatic hydrocarbons	Unsaturated aliphatic hydrocarbons
776	O-decylhydroxylamine	1	MQNAOOIFODUDES-UHFFFAOYSA-N	34704	C10H23NO	173.3	29812-79-1	NA	NA	NA	NA	NA	Organic compounds	Organic oxygen compounds	Organooxygen compounds	Organooxygen compounds	Organooxygen compounds
777	Œ±2-bisabolene	1	YHBUQBJHSRGZNF-AUWJEWJLSA-N	5352653	C15H24	204.35	17627-44-0	NA	NA	HMDB0035161	LMPR0103060006	NA	Organic compounds	Lipids and lipid-like molecules	Prenol lipids	Sesquiterpenoids	Sesquiterpenoids
778	O-Hydroxybenzoic acid, methyl ester	1	OSWPMRLSEDHDFF-UHFFFAOYSA-N	4133	C8H8O3	152.15	119-36-8	C12305	31832	HMDB0034172	NA	NA	Organic compounds	Benzenoids	Benzene and substituted derivatives	Benzoic acids and derivatives	Benzoic acid esters
779	omega-Chlorotoluene	1	KCXMKQUNVWSEMD-UHFFFAOYSA-N	7503	C7H7Cl	126.58	100-44-7	NA	615597	HMDB0059882	NA	NA	Organic compounds	Benzenoids	Benzene and substituted derivatives	Benzyl halides	Benzyl chlorides
780	O-Picoline	1	BSKHPKMHTQYZBB-UHFFFAOYSA-N	7975	C6H7N	93.13	109-06-8	C14447	50415	HMDB0061888	NA	NA	Organic compounds	Organoheterocyclic compounds	Pyridines and derivatives	Methylpyridines	Methylpyridines
781	ortho-Ethyltoluene	1	HYFLWBNQFMXCPA-UHFFFAOYSA-N	11903	C9H12	120.19	25154-47-6	C14572	34276	HMDB0059819	NA	NA	Organic compounds	Benzenoids	Benzene and substituted derivatives	Toluenes	Toluenes
782	oxaldehyde	1	LEQAOMBKQFMDFZ-UHFFFAOYSA-N	7860	C2H2O2	58.04	107-22-2	C14448	34779	NA	NA	NA	Organic compounds	Organic oxygen compounds	Organooxygen compounds	Carbonyl compounds	Aldehydes
783	oxolane	1	WYURNTSHIVDZCO-UHFFFAOYSA-N	8028	C4H8O	72.11	109-99-9	NA	26911	HMDB0000246	NA	NA	Organic compounds	Organoheterocyclic compounds	Tetrahydrofurans	Tetrahydrofurans	Tetrahydrofurans
784	Oxyde de mesityle	1	SHOJXDKTYKFBRD-UHFFFAOYSA-N	8858	C6H10O	98.14	141-79-7	NA	NA	HMDB0031563	LMFA12000030	NA	Organic compounds	Organic oxygen compounds	Organooxygen compounds	Carbonyl compounds	Alpha,beta-unsaturated carbonyl compounds
785	Parabanate	1	ZFLIKDUSUDBGCD-UHFFFAOYSA-N	67126	C3H2N2O3	114.06	120-89-8	NA	74661	HMDB0062802	NA	NA	Organic compounds	Organoheterocyclic compounds	Azolines	Imidazolines	Imidazolinones
786	p-Benzoquinone, 2,6-bis-(1,1-dimethylethyl)	1	RDQSIADLBQFVMY-UHFFFAOYSA-N	12867	C14H20O2	220.31	2460-77-7	NA	NA	HMDB0013817	NA	NA	Organic compounds	Lipids and lipid-like molecules	Prenol lipids	Monoterpenoids	Monocyclic monoterpenoids
787	Pelargonic alcohol	1	ZWRUINPWMLAQRD-UHFFFAOYSA-N	8914	C9H20O	144.25	112-42-5	C14696	35986	HMDB0031265	LMFA05000092	DB03143	Organic compounds	Lipids and lipid-like molecules	Fatty Acyls	Fatty alcohols	Fatty alcohols
788	pentan-2-ylbenzene	1	LTHAIAJHDPJXLG-UHFFFAOYSA-N	17627	C11H16	148.24	2719-52-0	NA	NA	NA	NA	NA	Organic compounds	Benzenoids	Benzene and substituted derivatives	Benzene and substituted derivatives	Benzene and substituted derivatives
789	Pentane-2,3-dione	1	TZMFJUDUGYTVRY-UHFFFAOYSA-N	11747	C5H8O2	100.12	114866-94-3	NA	52774	HMDB0031598	NA	NA	Organic compounds	Organic oxygen compounds	Organooxygen compounds	Carbonyl compounds	Ketones
790	pentanoic acid	1	NQPDZGIKBAWPEJ-UHFFFAOYSA-N	7991	C5H10O2	102.13	109-52-4	C00803	17418	HMDB0000892	LMFA01010005	DB02406	Organic compounds	Lipids and lipid-like molecules	Fatty Acyls	Fatty acids and conjugates	Straight chain fatty acids
791	Phenyl methyl ether	1	RDOXTESZEPMUJZ-UHFFFAOYSA-N	7519	C7H8O	108.14	100-66-3	C01403	16579	HMDB0033895	NA	NA	Organic compounds	Benzenoids	Phenol ethers	Anisoles	Anisoles
792	Phenylethyl alcohol, USAN	1	WRMNZCZEMHIOCP-UHFFFAOYSA-N	6054	C8H10O	122.16	1321-27-3	C05853	49000	HMDB0033944	NA	DB02192	Organic compounds	Benzenoids	Benzene and substituted derivatives	Benzene and substituted derivatives	Benzene and substituted derivatives
793	Phenylpropane	1	ODLMAHJVESYWTB-UHFFFAOYSA-N	7668	C9H12	120.19	103-65-1	NA	NA	HMDB0059877	NA	NA	Organic compounds	Benzenoids	Benzene and substituted derivatives	Phenylpropanes	Phenylpropanes
794	Phenylpropionaldehyde	1	YGCZTXZTJXYWCO-UHFFFAOYSA-N	7707	C9H10O	134.17	104-53-0	NA	NA	HMDB0033716	NA	NA	Organic compounds	Benzenoids	Benzene and substituted derivatives	Benzene and substituted derivatives	Benzene and substituted derivatives
795	Piperazine hydrate	1	GLUUGHFHXGJENI-UHFFFAOYSA-N	4837	C4H10N2	86.14	109-01-3	C07973	28568	HMDB0014730	NA	DB00592	Organic compounds	Organoheterocyclic compounds	Diazinanes	Piperazines	Piperazines
796	Piperidinoformamide	1	FEWLNYSYJNLUOO-UHFFFAOYSA-N	17429	C6H11NO	113.16	2591-86-8	NA	NA	HMDB0031702	NA	DB04113	Organic compounds	Organoheterocyclic compounds	Piperidines	Piperidines	Piperidines
797	p-Menta-1,3,8-triene	1	XNMPFDIYAMOYRM-UHFFFAOYSA-N	176983	C10H14	134.22	18368-95-1	NA	NA	HMDB0037013	NA	NA	Organic compounds	Lipids and lipid-like molecules	Prenol lipids	Monoterpenoids	Menthane monoterpenoids
798	p-Mentha-6,8-dien-2-ol	1	BAVONGHXFVOKBV-UHFFFAOYSA-N	7438	C10H16O	152.23	2102-58-1	NA	23046	HMDB0036083	NA	NA	Organic compounds	Lipids and lipid-like molecules	Prenol lipids	Monoterpenoids	Menthane monoterpenoids
799	p-menthan-8-ol	1	UODXCYZDMHPIJE-WLQWPBEESA-N	10353	C10H20O	156.26	NA	NA	NA	NA	NA	NA	Organic compounds	Lipids and lipid-like molecules	Prenol lipids	Monoterpenoids	Menthane monoterpenoids
800	propanoic acid	1	XBDQKXXYIPTUBI-UHFFFAOYSA-N	1032	C3H6O2	74.08	1032826-44-0	C00163	16333	HMDB0000237	LMFA01010003	DB03766	Organic compounds	Organic acids and derivatives	Carboxylic acids and derivatives	Carboxylic acids	Carboxylic acids
801	propanoic acid (2-ethyl-3-hydroxy-2-methylhexyl) ester	1	QONBAQBZDACBTM-UHFFFAOYSA-N	14933484	C12H24O3	216.32	NA	NA	NA	NA	NA	NA	Organic compounds	Organic acids and derivatives	Carboxylic acids and derivatives	Carboxylic acid derivatives	Carboxylic acid esters
802	Propanoic acid, 2,2-dimethyl-	1	IUGYQRQAERSCNH-UHFFFAOYSA-N	6417	C5H10O2	102.13	1184-88-9	NA	NA	HMDB0041992	LMFA01020073	NA	Organic compounds	Organic acids and derivatives	Carboxylic acids and derivatives	Carboxylic acids	Carboxylic acids
803	Propionylbenzene	1	KRIOVPPHQSLHCZ-UHFFFAOYSA-N	7148	C9H10O	134.17	18259-37-5	NA	425902	HMDB0032623	NA	NA	Organic compounds	Organic oxygen compounds	Organooxygen compounds	Carbonyl compounds	Ketones
804	Propyl amyl ketone	1	TYBCSQFBSWACAA-UHFFFAOYSA-N	78236	C9H18O	142.24	4485-09-0	NA	NA	HMDB0031268	LMFA12000148	NA	Organic compounds	Organic oxygen compounds	Organooxygen compounds	Carbonyl compounds	Ketones
805	Pulespenone	1	HKZQJZIFODOLFR-UHFFFAOYSA-N	381152	C10H14O	150.22	491-09-8	C01951	17304	HMDB0036999	LMPR0102090056	NA	Organic compounds	Lipids and lipid-like molecules	Prenol lipids	Monoterpenoids	Menthane monoterpenoids
806	Pyrazine, 3-ethyl-2,6-dimethyl	1	JZBCTZLGKSYRSF-UHFFFAOYSA-N	26334	C8H12N2	136.19	13925-07-0	NA	NA	HMDB0040299	NA	NA	Organic compounds	Organoheterocyclic compounds	Diazines	Pyrazines	Pyrazines
807	pyrimidine	1	CZPWVGJYEJSRLH-UHFFFAOYSA-N	9260	C4H4N2	80.09	24903-66-0	C00396	16898	HMDB0003361	NA	NA	Organic compounds	Organoheterocyclic compounds	Diazines	Pyrimidines and pyrimidine derivatives	Pyrimidines and pyrimidine derivatives
808	Pyrrole,2,5-dimethyl	1	PAPNRQCYSFBWDI-UHFFFAOYSA-N	12265	C6H9N	95.14	625-84-3	NA	NA	HMDB0032973	NA	NA	Organic compounds	Organoheterocyclic compounds	Pyrroles	Substituted pyrroles	Substituted pyrroles
809	pyrrolidin-3-ylamine	1	NGXSWUFDCSEIOO-UHFFFAOYSA-N	164401	C4H10N2	86.14	103831-11-4	NA	NA	NA	NA	NA	Organic compounds	Organoheterocyclic compounds	Pyrrolidines	Pyrrolidines	Pyrrolidines
810	Sec-butylcarbinol	1	QPRQEDXDYOZYLA-UHFFFAOYSA-N	8723	C5H12O	88.15	137-32-6	NA	48945	HMDB0031527	LMFA05000104	NA	Organic compounds	Organic oxygen compounds	Organooxygen compounds	Alcohols and polyols	Primary alcohols
811	S-Methyl thiopropionate	1	AIILTVHCLAEMDA-UHFFFAOYSA-N	521869	C4H8OS	104.17	5925-75-7	NA	NA	HMDB0031192	NA	NA	Organic compounds	Organic acids and derivatives	Thiocarboxylic acids and derivatives	Thioesters	Thioesters
812	So-propyl acetate	1	JMMWKPVZQRWMSS-UHFFFAOYSA-N	7915	C5H10O2	102.13	108-21-4	NA	NA	HMDB0031241	NA	NA	Organic compounds	Organic acids and derivatives	Carboxylic acids and derivatives	Carboxylic acid derivatives	Carboxylic acid esters
813	Spiro[1,4-methanoazulene-9,2'-oxirane], decahydro-4,8,8-trimethyl-	1	JGOMSUGOZLJMRV-UHFFFAOYSA-N	14238877	C15H24O	220.35	41530-82-9	NA	NA	NA	NA	NA	Organic compounds	Lipids and lipid-like molecules	Prenol lipids	Sesquiterpenoids	Sesquiterpenoids
814	sulfuric acid [(3S,8R,9S,10R,13S,14S)-10,13-dimethyl-17-oxo-1,2,3,4,7,8,9,11,12,14,15,16-dodecahydrocyclopenta[a]phenanthren-3-yl] ester	1	CZWCKYRVOZZJNM-USOAJAOKSA-N	12594	C19H28O5S	368.5	1095-56-3	C04555	16814	HMDB0001032	LMST05020010	DB05804	Organic compounds	Lipids and lipid-like molecules	Steroids and steroid derivatives	Sulfated steroids	Sulfated steroids
815	Surfur dioxide (anhydrous)	1	RAHZWNYVWXNFOC-UHFFFAOYSA-N	1119	O2S	64.07	12396-99-5	C09306	18422	HMDB0034834	NA	NA	Inorganic compounds	Homogeneous non-metal compounds	Other non-metal organides	Other non-metal oxides	Other non-metal oxides
816	Tartronic acid, 8CI	1	ROBFUDYVXSDBQM-UHFFFAOYSA-N	45	C3H4O5	120.06	80-69-3	C02287	16513	HMDB0035227	NA	NA	Organic compounds	Organic acids and derivatives	Carboxylic acids and derivatives	Dicarboxylic acids and derivatives	Dicarboxylic acids and derivatives
817	Tetradecylaldehyde	1	UHUFTBALEZWWIH-UHFFFAOYSA-N	31291	C14H28O	212.37	124-25-4	NA	84067	HMDB0034283	LMFA06000078	NA	Organic compounds	Lipids and lipid-like molecules	Fatty Acyls	Fatty aldehydes	Fatty aldehydes
818	Tetrahydro-alpha,alpha,5-trimethyl-5-vinylfuran-2-methanol	1	BRHDDEIRQPDPMG-UHFFFAOYSA-N	22310	C10H18O2	170.25	21391-92-4	NA	NA	HMDB0035907	NA	NA	Organic compounds	Organoheterocyclic compounds	Tetrahydrofurans	Tetrahydrofurans	Tetrahydrofurans
819	Tetrahydrofuran, 2,2-dimethyl-5-(1-methylpropenyl)	1	LPEYLSKLVYWOEQ-YVMONPNESA-N	6436627	C10H18O	154.25	56058-70-9	NA	NA	HMDB0038185	NA	NA	Organic compounds	Organoheterocyclic compounds	Tetrahydrofurans	Tetrahydrofurans	Tetrahydrofurans
820	Tetrahydro-m-cresol	1	UJBOOUHRTQVGRU-UHFFFAOYSA-N	11567	C7H12O	112.17	1331-22-2	NA	NA	HMDB0033667	NA	NA	Organic compounds	Organic oxygen compounds	Organooxygen compounds	Carbonyl compounds	Ketones
821	Tetramisolum	1	XMVBHZBLHNOQON-UHFFFAOYSA-N	19800	C12H26O	186.33	201057-93-4	NA	84235	HMDB0041288	NA	NA	Organic compounds	Lipids and lipid-like molecules	Fatty Acyls	Fatty alcohols	Fatty alcohols
822	Thioallyl ether	1	UBJVUCKUDDKUJF-UHFFFAOYSA-N	11617	C6H10S	114.21	132879-26-6	C08370	4489	HMDB0036491	NA	NA	Organic compounds	Organosulfur compounds	Allyl sulfur compounds	Allyl sulfur compounds	Allyl sulfur compounds
823	Thiophenol	1	RMVRSNDYEFQCLF-UHFFFAOYSA-N	7969	C6H6S	110.18	108-98-5	NA	48498	HMDB0033746	NA	NA	Organic compounds	Benzenoids	Thiophenols	Thiophenols	Thiophenols
824	Thujol	1	DZVXRFMREAADPP-UHFFFAOYSA-N	10550	C10H18O	154.25	21653-18-9	NA	NA	HMDB0032530	NA	NA	Organic compounds	Lipids and lipid-like molecules	Prenol lipids	Monoterpenoids	Bicyclic monoterpenoids
825	Trans-caryophyllene	1	NPNUFJAVOOONJE-GFUGXAQUSA-N	5281515	C15H24	204.35	87-44-5	C09629	10357	HMDB0036792	LMPR0103120001	NA	Organic compounds	Lipids and lipid-like molecules	Prenol lipids	Sesquiterpenoids	Sesquiterpenoids
826	trans-Geraniol	1	GLZPCOQZEFWAFX-JXMROGBWSA-N	637566	C10H18O	154.25	106-24-1	C01500	17447	HMDB0035155	LMPR0102010016	NA	Organic compounds	Lipids and lipid-like molecules	Prenol lipids	Monoterpenoids	Acyclic monoterpenoids
827	Trans-linalool oxide (furanoid)	1	BRHDDEIRQPDPMG-WCBMZHEXSA-N	6432254	C10H18O2	170.25	34995-77-2	NA	NA	HMDB0040727	NA	NA	Organic compounds	Organoheterocyclic compounds	Tetrahydrofurans	Tetrahydrofurans	Tetrahydrofurans
828	trans-Ocimene	1	IHPKGUQCSIINRJ-CSKARUKUSA-N	5281553	C10H16	136.23	13877-91-3	C09873	64280	HMDB0030089	LMPR0102010021	NA	Organic compounds	Lipids and lipid-like molecules	Prenol lipids	Monoterpenoids	Acyclic monoterpenoids
829	trans-p-Menthan-1-ol	1	CMLYGGFIXXLYQT-UHFFFAOYSA-N	89437	C10H20O	156.26	21129-27-1	NA	NA	HMDB0037020	NA	NA	Organic compounds	Lipids and lipid-like molecules	Prenol lipids	Monoterpenoids	Menthane monoterpenoids
830	Trans-tiglaldehyde	1	ACWQBUSCFPJUPN-HYXAFXHYSA-N	6028462	C5H8O	84.12	497-03-0	NA	NA	HMDB0031512	NA	NA	Organic compounds	Organic oxygen compounds	Organooxygen compounds	Carbonyl compounds	Alpha,beta-unsaturated carbonyl compounds
831	Tricyclo[4.3.1.1(3,8)]undecane-1-carboxylic acid	1	STNYGMDZVYBFLR-UHFFFAOYSA-N	541956	C12H18O2	194.27	31061-65-1	NA	NA	NA	NA	NA	Organic compounds	Organic acids and derivatives	Carboxylic acids and derivatives	Carboxylic acids	Carboxylic acids
832	Tridecyl aldehyde	1	BGEHHAVMRVXCGR-UHFFFAOYSA-N	25311	C13H26O	198.34	10486-19-8	NA	NA	HMDB0030928	LMFA06000074	NA	Organic compounds	Lipids and lipid-like molecules	Fatty Acyls	Fatty aldehydes	Fatty aldehydes
833	Trilostane	1	KVJXBPDAXMEYOA-CXANFOAXSA-N	656583	C20H27NO3	329.4	13647-35-3	C12580	32260	HMDB0015240	NA	DB01108	Organic compounds	Lipids and lipid-like molecules	Steroids and steroid derivatives	Estrane steroids	Estrane steroids
834	Trisulfide, methyl 2-propenyl	1	JGMPRNFEEAJLAJ-UHFFFAOYSA-N	61926	C4H8S3	152.3	34135-85-8	NA	NA	HMDB0034416	NA	NA	Organic compounds	Organosulfur compounds	Organic trisulfides	Organic trisulfides	Organic trisulfides
835	Turmerone (-ar)	1	NAAJVHHFAXWBOK-UHFFFAOYSA-N	558221	C15H20O	216.32	1141-54-4	NA	NA	HMDB0035612	NA	NA	Organic compounds	Lipids and lipid-like molecules	Prenol lipids	Sesquiterpenoids	Sesquiterpenoids
836	Undecanone-(2)	1	KYWIYKKSMDLRDC-UHFFFAOYSA-N	8163	C11H22O	170.29	112-12-9	C01875	17700	HMDB0033713	LMFA12000002	DB08688	Organic compounds	Organic oxygen compounds	Organooxygen compounds	Carbonyl compounds	Ketones
837	Verbenol	1	WONIGEXYPVIKFS-UHFFFAOYSA-N	61126	C10H16O	152.23	105812-81-5	NA	NA	HMDB0036129	NA	NA	Organic compounds	Lipids and lipid-like molecules	Prenol lipids	Monoterpenoids	Bicyclic monoterpenoids
838	Vinyl methyl ketone	1	FUSUHKVFWTUUBE-UHFFFAOYSA-N	6570	C4H6O	70.09	78-94-4	C20701	48058	HMDB0061873	LMFA12000018	NA	Organic compounds	Organic oxygen compounds	Organooxygen compounds	Carbonyl compounds	Alpha,beta-unsaturated carbonyl compounds
839	xi-2,5-Dimethyltridecane	1	WHEITGBIIYGVLM-UHFFFAOYSA-N	41838	C15H32	212.41	56292-66-1	NA	NA	HMDB0037825	NA	NA	Organic compounds	Hydrocarbons	Saturated hydrocarbons	Alkanes	Branched alkanes
840	xi-3,6-Dihydro-4-methyl-2-(2-methyl-1-propenyl)-2H-pyran	1	FRISMOQHTLZZRP-UHFFFAOYSA-N	61275	C10H16O	152.23	1786-08-9	NA	NA	HMDB0038557	NA	NA	Organic compounds	Organoheterocyclic compounds	Pyrans	Pyrans	Pyrans
841	Z-Ocimene	1	IHPKGUQCSIINRJ-NTMALXAHSA-N	5320250	C10H16	136.23	3338-55-4	NA	NA	HMDB0030088	LMPR0102010020	NA	Organic compounds	Lipids and lipid-like molecules	Prenol lipids	Monoterpenoids	Acyclic monoterpenoids

## Sheet: Table S2
#	Reference	Collection time	Fasting	Sample manipulation	Stored	Salt	pH acid	pH basic	Sample Volume (ml)	Vial volume (ml)	Volume ratio	ISTD	STD	Normalization
1	Arasaradnam 2014	n.d.	n.d.	n.d.	-80ºC	n.d.	n.d.	n.d.	5	10	0.5	n.d.	n.d.
2	Banday 2011	spot midstream	n.d.	addition of protease inhibitors + at room temperature for 30min after pH modification	-80ºC	n.d.	pH 3 with HCl	n.d.	2	20	0.1	n.d.	n.d.	total area
3	Boulind 2022	n.d.	n.d.	n.d.	-80ºC			n.d.	4	n.d.	n.d.	n.d.	n.d.	square root transform
4	Cozzolino 2014	morning urine	overnight	no	-80ºC	3 g NaCl	100 µl HCl 6 mol/l	one pellet KOH	4 urine + 1 water	20	0.25	2-B-pinene, 2-octanone, 4-hexenol, ethyl-nonanoate, trans-2-decenal, aniline (25 ppb)	n.d.	n.d.
5	Cozzolino 2017	n.d.	fasting	no	-80ºC	3 g NaCl	100 µl HCl 6M	3 g N2CO3	4 urine + 1 water	20	0.25	2-b-pinene, 2-octanone, 4-hexen-ol, ethyl-nonanoate, trans-2-decenal and aniline (25ppb)	n.d.	n.d.
6	Deev 2020	n.d.	n.d.	no	-21ºC	0.3 g NaCl	n.d.	n.d.	3	10	0.3	n.d.	n.d.	n.d.
7	Díaz de León-Martínez 2021	first morning	fasting	n.d.	-80ºC	n.d.	n.d.	n.d.	2	20	0.1	n.d.	n.d.	autoscaling
8	Eshima 2019	morning, afternoon, and evening	n.d.	no	-80ºC	n.d.	n.d.	n.d.	5	10	0.5	n.d.	n-alkanes	PQN
9	Filipiak 2012	morning urine	overnight	no	-80ºC	n.d.	1 ml KCL-HCL	1 ml KCL-NaOH	3	20	0.15	n.d.	n.d.	Divided by creatinine
10	Hanai 2011	n.d.	n.d.	centrifugation 13000g for 10 min, filtered with membranes	-80ºC	n.d.	n.d.	n.d.	0.1	2	0.05	n.d.	n.d.	n.d.
11	Hua 2018	midstream morning	overnight	no	analysis in 1h	3 g NaCl	0.1 ml HCl 5 mol/l	0.1 ml NaOH 5 mol/l	10	20	0.5	n.d.	n.d.	n.d.
12	Jobu 2012	early morning	n.d.	at room temperature (RT) for 15min	4ºC	n.d.	n.d.	n.d.	20	n.d.	n.d.	n.d.	n.d.	n.d.
13	Khalid 2015	n.d.	n.d.	defrosting in bath 60C for 30s	-20ºC	0.75 ml NaOH 1M	n.d.	n.d.	0.75	n.d.	n.d.	n.d.	n.d.	n.d.
14	Lett 2022	n.d.	n.d.	n.d.	-20ºC	n.d.	0.3 mL sulphuric acid 3M	n.d.	0.9	10	0.09	n.d.	n.d.	n.d.
15	Ligor 2021	early morning midstream	n.d.	no	-20ºC	3.6g NaCl	n.d.	n.d.	10	20	0.5	n.d.	n.d.	specific gravity range 1010-1030
16	Lima 2019	early morning	n.d.	no	-80ºC	n.d.	n.d.	n.d.	1	10	0.1	20 µl 4-fluorobenzaldehyde (10 µg/ml)	alkanes for rt	Divided by total area
17	Liu 2017	midstream morning	nonfasting	no	direct analysis	n.d.	n.d.	n.d.	n.d.	n.d.	n.d.	n.d.	n.d.	n.d.
18	Longo 2021	morning urine	overnight	thawed in water bath with stirrer at 60ºC overnight	-80ºC	n.d.	n.d.	n.d.	1	5	0.2	1,4-dichlorobenzene-D4	n.d.	n.d.
19	Mesquita 2020	n.d.	n.d.	centrifugation at 4C + protein precipitation by NaCl	-80ºC	0.5 g NaCl	n.d.	n.d.	3.5	n.d.	n.d.	n.d.	n.d.	LOWESS
20	Monteiro 2017	first morning	fasting	Centrifuged 2916 x g for 20 min at 4C	-80ºC	0.59g NaCl	pH 2 HCl 6M	n.d.	2	10	0.2	n.d.	n-alkanes	PQN + scaled
21	O'Lenick 2019	24-h collection	n.d.	aliquoted as 8mL in vials of 10mL	-80ºC	n.d.	n.d.	n.d.	1.5	75	0.02	n.d.	calibration standards	n.d.
22	Opitz 2018	n.d.	n.d.	filter with 0.2um membrane cellulose acetate filter	-20ºC	2g NaCl	pH 2 using 25% HCl	n.d.	10	20	0.5	n.d.	n.d.	Individual mean peak area
23	Pinto 2021	early morning	nonfasting	centrifugation (3076g 20 min 4C)	-80ºC	0.54g NaCl	n.d.	n.d.	2	10	0.2	n.d.	n.d.	Divided by total area
24	Porto-Figueira 2018a	first morning	n.d.	no	-80ºC	0.8 g NaCl	pH 2 with 500 ul HCl 5 M	n.d.	4	20	0.2	n.d.	n-alkanes	median
25	Porto-Figueira 2018b	first morning	n.d.	no	-80ºC	0.8 g NaCl	pH 2 with 500 ul HCl 5 M	n.d.	4	20	0.2	n.d.	n-alkanes	median
26	Rocha 2012	first morning	overnight	centrifugation 1500g for 10 min	-80ºC	0.1g NaCl	pH 2 with HCl 6M	n.d.	0.5	5	0.1	n.d.	n-alkanes	total area and Pareto scaling normalization
27	Silva 2011	morning urine	overnight	no	-80ºC	0.8 g NaCl	pH adjust4ed to 1-2	n.d.	4	8	0.5	n.d.	n.d.	n.d.
28	Silva 2019	morning urine	overnight	centrifugation at 4C 4000 rpm 20 min	-80ºC	0.6g NaCl	pH 2 with HCl 5M	n.d.	4	8	0.5	100 µl 4-methyl-2-pentanol 1.6 mg/l	n.d.	n.d.
29	Taunk 2018	first morning	n.d.	centrifuged 500 g 10 min 4C	-80ºC	0.8g NaCl	50 ul HCl 5M	n.d.	4	8	0.5	n.d.	alkanes c8-c20	quantile, cube root transformed, scaled
30	Taware 2017	early morning	overnight	centrifugation 500g 10 min 4C, filtered 0.45 um	-80ºC	0.8g NaCl	0.5ml HCL 5 M	n.d.	4	8	0.5	n.d.	n.d.	median normalization, transformed by cubic root and scaled
31	Tyagi 2021	n.d.	n.d.	n.d.	-80ºC	n.d.	n.d.	n.d.	5	20	0.25	n.d.	n.d.	n.d.
32	Wang 2015	midstream	fasting	no	analysis in 1h	n.d.	n.d.	n.d.	n.d.	n.d.	n.d.	n.d.	n.d.	Divided by total area
33	Wang 2016	n.d.	n.d.	vial with heparine	n.d.	n.d.	n.d.	n.d.	2	20	0.1	n.d.	n.d.	total area
34	Wang 2017	n.d.	n.d.	n.d.	-80ºC	n.d.	n.d.	n.d.	5	10	0.5	n.d.	n.d.	n.d.

## Sheet: Table S3
#	Reference	Fiber coating	Volume	Incubation time (min)	Incubation T (ºC)	Extraction time (min)	Extraction T (ºC)	Total time (min)	stirring
1	Arasaradnam 2014	PDMS	5 ml in 10 ml vial	5	60	10	60	15	n.d.
2	Banday 2011	HS	2 ml in 20 ml vial	50	100	1	105	51	n.d.
3	Boulind 2022	Tenax + Sulficarb TA	4 ml	30	60	2	80 mL/min	32	n.d.
4	Cozzolino 2014	DVB/CAR/PDMS	4 ml + 1 ml water in 20 ml vial	n.d.	n.d.	40	30	40	n.d.
5	Cozzolino 2017	DVB/CAR/PDMS	4ml urine + 1 ml water in 20 ml vial	30	40	10	40	40	n.d.
6	Deev 2020	PDMS	3 ml in 10 ml vial	20	50	20	50	40	250 rpm
7	Díaz de León-Martínez 2021	PDMS	2 ml in 20 ml vial	n.d.	n.d.	40	65	40	n.d.
8	Eshima 2019	DVB/CAR/PDMS	5 ml in 10 ml vial	5	50	45	50	50	250 rpm
9	Filipiak 2012	CAR/PDMS	3 ml in 20 ml vial	n.d.	n.d.	45	37	45	n.d.
10	Hanai 2011	DVB/CAR/PDMS	0.1 ml in 2 ml vial	10	45	50	45	60	n.d.
11	Hua 2018	CAR/PDMS	10 ml in 20 ml vial	30	40	30	40	60	n.d.
12	Jobu 2012	NeedlEx® extraction needle	20 ml in n.d. Vial in sampling bag	15	RT	n.d.	n.d.	15	no
13	Khalid 2015	CAR/PDMS	0.75ml	30	60	20	60	50	n.d.
14	Lett 2022	DVB/CAR/PDMS	0.9 ml in 10 ml vial	30	60	20	60	50	n.d.
15	Ligor 2021	DVB/PDMS	10 ml in 20 ml vial	30	45	45	45	75	n.d.
16	Lima 2019	DVB/CAR/PDMS	1 ml in 10 ml vial	11	44	30	44	41	250 rpm
17	Liu 2017	CAR/PDMS	n.d.	n.d.	n.d.	20	40	20	n.d.
18	Longo 2021	CAR/PDMS	1 ml in 5 ml vial	n.d.	n.d.	15	60	15	n.d.
19	Mesquita 2020	DVB/CAR/PDMS	1.47 ml	15	90	15	90	30	19 s
20	Monteiro 2017	DVB/PDMS	2 ml in 10 ml vial	9	68	24	68	33	n.d.
21	O'Lenick 2019	TD filled w/ 350 ng 60–80 mesh Tenax® TA	1.5 ml in 75 ml glass bulb	n.d.	n.d.	8640	RT	8640	n.d.
22	Opitz 2018	CAR/PDMS	10 ml in 20 ml vial	n.d.	n.d.	30	50	30	continuous
23	Pinto 2021	DVB/CAR/PDMS	2 ml in 10 ml vial	11	44	30	44	41	250 rpm
24	Porto-Figueira 2018a	DVB/CAR1000/CARX	4 ml in 20 ml vial	40	50	4	n.d.	n.d.	n.d.
25	Porto-Figueira 2018b	DVB/CAR1000/CARX	4 ml in 20 ml vial	40	50	4	n.d.	n.d.	n.d.
26	Rocha 2012	DVB/CAR/PDMS	0.5 ml in 5 ml vial	n.d.	n.d.	30	40	30	500 rpm
27	Silva 2011	CAR/PDMS	4 ml in 8 ml vial	n.d.	n.d.	60	50	60	stirring
28	Silva 2019	CAR/PDMS	4 ml in 8 ml vial	n.d.	n.d.	75	50	75	800 rpm
29	Taunk 2018	CAR/PDMS	4 ml in 8 ml vial	n.d.	n.d.	60	50	60	800 rpm
30	Taware 2017	CAR/PDMS	4 ml in 8 ml vial	n.d.	50	60	50	60	800 rpm
31	Tyagi 2021	C2-AXXX-5149	5ml in 20 ml vial	10	40	10	40	20	n.d.
32	Wang 2015	CAR/PDMS	n.d.	n.d.	n.d.	30	40	30	n.d.
33	Wang 2016	CAR/PDMS	2 ml in 20 ml vial	n.d.	40	40	n.d.	40	n.d.
34	Wang 2017	PDMS	5 ml in 10 ml vial	5	60	10	60	15	n.d.

## Sheet: Table S4
#	Reference	Equipment	GC column	Column stationary phase	Desorbtion time	Injector Temperature (ºC)	GC Carrier gas	GC Oven Temperrature (ºC)	Chromatographic run time (min)	MS Ionization mode	MS capillary voltage	MS detector range	MS scan	MS scan rate
1	Arasaradnam 2014	Bruker Scion SQ GC-MS	Rxi-624Sil MS (20 m x 0.18 um x 1 um)	6% Cyanopropylphenyl – 94% Dimethylpolysiloxane	n.d.	250ºC	n.d.	Initial 50ºC (1 min) - ramp 20ºC/min to 280ºC	12	n.d.	n.d.	n.d.	n.d.	n.d.
2	Banday 2011	GC Agilent 7890A + Mass Selective Detector Agilent 5975E	DB-VRX column	Propietary phase	n.d.	n.d.	0.8 ml/min He	Initial 40C (4 min) - ramp 10.0C/min to 240C (6 min)	29	n.d.	70 eV	35 - 350 m/z	n.d.	5 Hz
3	Boulind 2022	GC-MS Perkin Elmer Clarus 500	ZB-624 (60m x 0.25mm x 1.4µm)	6% Cyanopropylphenyl – 94% Dimethylpolysiloxane	5 min	300ºC	n.d.	Initial 40ºC (4 min) - ramp 8ºC/min to 240ºC (4 min)	33 min	n.d.	n.d.	29 - 450 m/z	n.d.	n.d.
4	Cozzolino 2014	GC 7890a - MS 5975c Agilent	HP-Innowax (30m x 0.25mm x 0.5µm)	polyethylene glycol	25 min	230ºC	n.d.	Initial 35C (5 min) - ramp 5C/min to 120C - ramp 10C/min to 250C (10 min)	45	n.d.	70 eV	30 - 300 m/z	n.d.	2.7 scans/s
5	Cozzolino 2017	Agilent GC 7890A - MS 5975C	HP-Innowax (30m x 0.25mm x 0.5µm)	polyethylene glycol	25 min	240ºC	1.5 ml/min He	initial 35C (5 min) - ramp 5C/min to 120C - ramp 10C/min to 250C (10 min)	45	EI	70 eV	30 - 300 m/z	n.d.	2.7 scans/s
6	Deev 2020	GCMS QP2010 SE triple quadrupole	HP-5 (30m x 0.25mm x 0.25µm)	5% Diphenyl - 95% Dimethylpolysiloxane	4 min	250ºC	2 ml/min He	Initial 50C (10 min) - ramp 10C/min to 250C (5 min)	35	EI	70 eV	35 - 900 m/z	full-scan	n.d.
7	Díaz de León-Martínez 2021	GC Agilent 6890 - MS Agilent 5975	HP-5 (30m x 0.25mm x 0.25µm)	5% Diphenyl / 95% Dimethylpolysiloxane - nitroterephthalic-acid-modified polyethylene glycol	5 min	270ºC	0.9 ml/min He	Initial 95ºC (1 min) - ramp 15ºC/min to 195ºC - ramp 2ºC/min to 206ºC (0.1 min) - ramp 40ºC/min to 320ºC (8 min)	24	EI	n.d.	50 - 350 m/z	n.d.	n.d.
8	Eshima 2019	GCxGC-TOFMS Pegasus 4D LECO	Rxi-624Sil MS (60 m x 25 um x 1.4 um) - Stabilwax (100% polyethylene glycol, 1 m x 25 um x 0.5 um)	6% Cyanopropylphenyl – 94% Dimethylpolysiloxane / polyethylene glycol	n.d.	250ºC	1 ml/min	Initial 50C (2 min) - ramp 5C/min to 230C (10 min) + 5C	30 min	n.d.	70 eV	40 - 500 m/z	n.d.	n.d.
9	Filipiak 2012	Agilent GC 7890A - MS 5975C	PoraBond Q (25m x 0.32mm x 5µm)	porus polymer	1 min	290ºC	1.7 ml/min He	Initial 90C (7 min) - ramp 10C/min to 140C - ramp 15C/min to 260C (12 min)	32	EI	70 eV	20 - 200 amu	full-scan	n.d.
10	Hanai 2011	GC 7890A - TOF	InertCap 5 T.L. column (60 m + 2 m transfer x 0.25mm x 0.25 mm)	5% Diphenyl - 95% Dimethylpolysiloxane	10 min	240ºC	1 ml/min He	Initial 40C (5 min) - ramp 5C/min to 240ºC (5 min)	30 min	n.d.	70 eV	40 - 500 m/z	n.d.	n.d.
11	Hua 2018	Shimadzu GC-MS QP 2010	HP-5MS (30m x 0.25mm x 0.25µm)	5% Diphenyl - 95% Dimethylpolysiloxane	n.d.	250ºC	1 ml/min He	Initial 35C (2 min) - ramp 6C/min to 150C - ramp 12C/min to 250C (3 min)	32.5	n.d.	n.d.	40 - 350 m/z	n.d.	n.d.
12	Jobu 2012	GC Shimadzu QP5050A	DB-1 (60 m×0.32 mm; film thickness, 0.1 μm)	Dimethylpolysiloxane	HS	250	2.4 ml/min He	Initial 40C (2 min) - ramp 8.0C/min to 280C (33 min)	65	EI	70 eV	40 - 500 m/z	full scan	1 scan/100 ms
13	Khalid 2015	GC-MS Perkin Elmerr Clarus 500 quadrupole	ZB-624 (60m x 0.25mm x 1.4µm)	6% Cyanopropylphenyl – 94% Dimethylpolysiloxane	5 min	220ºC	1 ml/min He	Initial 40C (2min) - rapm 5C/min to 220C (4 min)	42 min	EI	n.d.	10-300 m/z	n.d.	n.d.
14	Lett 2022	GC-MS PerkinElmer Clarus 500	ZB-624 (60m x 0.25mm x 1.4µm)	6% Cyanopropylphenyl – 94% Dimethylpolysiloxane	5 min	220ºC	1 ml/min	Initial 40ºC (2 min) - ramp 5ºC/min to 220ºC (4 min)	42	EI	n.d.	10 - 300 m/z	n.d.	n.d.
15	Ligor 2021	GCxGC 6890 Agilent - MS Pegasus 4D LECO	RTX-Wax (30m x 0.25mm x 0.20 um) - Rtx-1 (1.5m x 0.18 mm x 0.20 um)	polyethylene glycol / crossbond dimethyl polysiloxane	1 min	230ºC	1 ml/min	Initial 40C (3 min) - ramp 10C/min to 235C (5 min) + 5Cl	27 min	n.d.	70 eV	35 - 350 amu	n.d.	n.d.
16	Lima 2019	GC 436 - MS SCION SQ Bruker	Rxi-5 Sil (30m x 0.25mm x 0.25µm)	1,4-bis(dimethylsiloxy)phenylene dimethyl polysiloxane	5 min	250ºC	1 ml/min He	Initial 40C (1 min) - ramp 5C/min to 250C (5 min) - ramp 5C/min to 300 (1 min)	54	EI	n.d.	40 - 350 m/z	full-scan	6 scan/s
17	Liu 2017	Shimadzu GC-MS QP 2010	DB-5MS (30m x 0.25mm x 0.25µm)	5% Diphenyl - 95% Dimethylpolysiloxane	2 min	200ºC	2 ml/min He	Initial 40C (1 min) - ramp 5C/min to 200C (1 min) - ramp 15C/min to 230C	35	n.d.	70 eV	35 - 350 amu	n.d.	n.d.
18	Longo 2021	GC 6890N Agilent - MS 5973 Agilent	ZB-624	6% Cyanopropylphenyl – 94% Dimethylpolysiloxane	n.d.	250ºC	1 ml/min He	initial 34ºC (2min) - ramp 3C/min to 110C - ramp 5C/min to 220C (2 min)	51.3333	n.d.	n.d.	30 - 500 amu	full-scan	3.2 scans/s
19	Mesquita 2020	GC 7595 Agilent - MS quadrupole	HP-5MS (30m x 0.25mm x 0.25µm)	5% Diphenyl - 95% Dimethylpolysiloxane	5 min	250ºC	1 ml/min He	Initial 60C (1 min) ramp 10C/min to 310C	26	n.d.	n.d.	50 - 600 Da	n.d.	3 scan/min
20	Monteiro 2017	GC Varian CP-3800 - MS Varian Saturn 4000	VF-5 ms (30m x 0.25mm x 0.25µm)	5% Diphenyl / 95% Dimethylpolysiloxane - nitroterephthalic-acid-modified polyethylene glycol	n.d.	n.d.	1 ml/min	Initial 40ºC (1 min) - ramp 5ºC/min to 250ºC (5 min) - ramp 5ºC/min to 300ºC (1 min)	54	n.d.	n.d.	40-400 m/z	n.d.	n.d.
21	O'Lenick 2019	Agilent GC 6890N - MS 59731 Agilent	Rxi-5ms (60m x 0.25mm ID) with a 0.25 lm stationary phase column	5% Diphenyl / 95% Dimethylpolysiloxane - nitroterephthalic-acid-modified polyethylene glycol	10 min	260	n.d.	Initial 40C (2 min) - ramp 10.0C/min to 250C (8 min)	30	n.d.	n.d.	33 - 350 m/z	n.d.	1.8-2.2 scans/s
22	Opitz 2018	GC 7890a - MS 5975c Agilent	DB-SELECT 624UI (60m x 0.25mm x 1.4µm)	6% Cyanopropylphenyl – 94% Dimethylpolysiloxane	6 min	250ºC	2 ml/min He	Initial 30C (0.3 min) - ramp 10C/min to 100C - ramp 3C/min to 130C - ramp 5C/min to 240C (10.2 min)	49.5	n.d.	n.d.	n.d.	n.d.	n.d.
23	Pinto 2021	GC 436 - MS SCION SQ Bruker	Rxi-5 Sil (30m x 0.25mm x 0.25µm)	1,4-bis(dimethylsiloxy)phenylene dimethyl polysiloxane	4 min	250ºC	1 ml/min He	Initial 40C (1 min) - ramp 5C/min to 250C (5 min) - ramp 5C/min to 300	53	EI	70 eV	35 - 600 m/z	250 ms	n.d.
24	Porto-Figueira 2018a	Agilent GC 6890N - MS 5973N	BP-20 fused silica capillary column (60m x 0.25mm x 0.25μm)	polyethylene glycol	0.5	250ºC	1 ml/min	Initial 45C (2 min) - ramp 0.7C/min to 60C (1 min) - ramp 1C/min to 110C (1 min) - ramp 3C/min to 150C (1 min) - 15C/min to 220c (10 min)	96.7	EI	70 eV	35 - 300 m/z	n.d.	n.d.
25	Porto-Figueira 2018b	Agilent GC 6890N - MS 5973N	BP-20 fused silica capillary column (60m x 0.25mm x 0.25μm)	polyethylene glycol	0.5	250ºC	1 ml/min	Initial 45C (2 min) - ramp 0.7C/min to 60C (1 min) - ramp 1C/min to 110C (1 min) - ramp 3C/min to 150C (1 min) - 15C/min to 220c (10 min)	96.7	EI	70 eV	35 - 300 m/z	n.d.	n.d.
26	Rocha 2012	GCxGC 7890A Agilent - MS Pegasus 4D LECO	HP-5 (30m x 0.32mm, 0.25μm) - DP-FFAP (0.79 m x 0.25mm, 0.25μm)	5% Diphenyl / 95% Dimethylpolysiloxane - nitroterephthalic-acid-modified polyethylene glycol	n.d.	250ºC	2.50 ml/min	Initial 35ºC (1 min) - ramp 1ºC/min to 40ºC - ramp 7ºC/min to 210ºC (1 min) +15ºC second oven	32 min	EI	70 eV	33-350 m/z	n.d.	n.d.
27	Silva 2011	Agilent GC 6890N - MS 5973N	BP-20 (30m x 0.25mm x 0.25µm)	polyethylene glycol	6 min	250ºC	1 ml/min He	Initial 35C (2 min) - ramp 2.5C/min to 220C (5 min)	81	EI	70 eV	30 - 300 m/z	n.d.	n.d.
28	Silva 2019	Agilent GC 6890N - MS 5975 quadrupole	BP-20 fused silica capillary column (60m x 0.25mm x 0.25μm)	polyethylene glycol	10 min	250ºC	1.3 ml/min He	45C (5 min) - ramp 2C/min to 150C (10 min) - ramp 7C/min to 220C (10 min)	87.5	EI	70 eV	30 - 200 m/z	n.d.	n.d.
29	Taunk 2018	GC Agilent 7890B - MS Agilent 5977A q	BP-20 fused silica capillary column (60m x 0.25mm x 0.25μm)	polyethylene glycol	6 min	250ºC	1 ml/min He	Initial 45C (5 min) - ramp 2C/min to 150C (10 min) - ramp 15C/min to 220C (15 min)	87 min	n.d.	70 eV	30 - 300 m/z	n.d.	n.d.
30	Taware 2017	GC Agilent 7890B - MS Agilent 5977Q q	BP-20 fused silica capillary column (60m x 0.25mm x 0.25μm)	polyethylene glycol	6 min	250ºC	1 ml/min He	Initial 45C (5 min) - ramp 2C/min to 150C (10 min) - ramp 15C/min to 220C (15 min)	87 min	n.d.	70 eV	30 - 300 m/z	n.d.	n.d.
31	Tyagi 2021	Thermo TRACE 1300 GC + Markes Intl. Bench TOF-HD TOF-MS	n.d.	n.d.	10 min	250	n.d.	Initial 40C (? min) - ramp 20.0C/min to 280C (? min)	25	n.d.	n.d.	n.d.	n.d.	n.d.
32	Wang 2015	Shimadzu GC-MS QP 2010	DB-5MS (30m x 0.25mm x 0.25µm)	5% Diphenyl - 95% Dimethylpolysiloxane	2 min	200ºC	2 ml/min He	Initial 40C (1 min) - ramp 5C/min to 200C (1 min) - ramp 15C/min to 230C	35	EI	70 eV	35 - 350 amu	full-scan	n.d.
33	Wang 2016	Shimadzu GC-MS QP 2010	DB-5MS (30m x 0.25mm x 0.25µm)	5% Diphenyl - 95% Dimethylpolysiloxane	2 min	200ºC	2 ml/min He	Initial 40C (2 min) - ramp 7C/min to 200C (1 min) - ramp 20C/min to 230C for 3 min	31 min	n.d.	n.d.	35 - 200 amu	n.d.	n.d.
34	Wang 2017	Bruker Scion SQ GC-MS	Rxi-624Sil MS (20 m x 0.18 um x 1 um)	6% Cyanopropylphenyl – 94% Dimethylpolysiloxane	n.d.	250ºC	n.d.	Initial 50ºC (1 min) - ramp 20ºC/min to 280ºC	12	n.d.	n.d.	n.d.	n.d.	n.d.

## Sheet: Table S5
#	Reference	Study objective	Patients	Total N	Detected peaks	ID compounds	Significant compounds	Library
1	Arasaradnam 2014	Coeliac Disease (CD) and Irritable Bowel Syndrome (IBD)	27 CD patients vs. 20 IBD patients	47	n.d.	70	n.d.	NIST
2	Banday 2011	Tuberculosis	117 tuberculosis + 56 non-TB controls	60	18	16	5	NIST
3	Boulind 2022	cancer	18 CRC patients vs. 31 polyps patients vs. 34 controls	83	n.d.	64	31	NIST (match > 0.8)
4	Cozzolino 2014	Autistic children	24 autistic children / 21 healthy children	45	n.d.	75	9	NIST05 and Wiley 07
5	Cozzolino 2017	Overweight children	21 overweight / 28 normal weigth	49	n.d.	110 (acidic) / 83 (alkaline)	14 (alkaline)	NIST05, Wiley 7 and in-house library
6	Deev 2020	Prostate cancer (Pca)	20 Pca patients / 30 healthy patients	50	150	n.d.	15	no id
7	Díaz de León-Martínez 2021	Cervical cancer (CC)	12 CC patients + 5 CIN patients + 10 controls	27	n.d.	220	n.d.	NIST14
8	Eshima 2019	Predict changes in cortisol for long-term stress monitoring in psychological disorders	30 patients with stress vs. 30 controls	60	512	512	4	NIST11 (match > 0.6)
9	Filipiak 2012	Exposure	68 non-smokers / 47 active smokers	115	n.d.	108	27	NIST08 and native standards
10	Hanai 2011	Lung cancer	20 patients vs. 20 controls	40	n.d.	19	9	NIST08 (match > 0.8)
11	Hua 2018	B-cell non-Hodgkin's lymphoma	101 lymphatic disease / 30 healthy controls	131	n.d.	227	3	NIST05
12	Jobu 2012	cancer pre-/post-surgery	9 bladder cancer patients vs. 7 controls	16	n.d.	12	5	NIST
13	Khalid 2015	Prostate cancer (Pca)	59 patients vs. 43 controls	102	n.d.	n.d.	4	NIST02 + R Metab (match 0.8)
14	Lett 2022	Bladder cancer (UBC)	96 UBC patients vs. 209 controls	305	n.d.	n.d.	10	NIST11 (match > 0.8)
15	Ligor 2021	Chronic kidney disease (CDK)	27 glomerular disease patients vs. 20 controls	47	n.d.	282	15	Wiley 9th/NIST11 (match > 0.9)
16	Lima 2019	Prostate cancer (Pca)	58 Pca patients / 60 healthy patients	118	n.d.	122	31	NIST14
17	Liu 2017	Nephrotic Syndrome	38 minimal change type nephrotic syndrome patients / 15 controls	53	n.d.	n.d.	6	NIST11
18	Longo 2021	Pollutans	36 healthy patients from Land of Fires / 14 healthy patients Valley of Sacco River	50	n.d.	164	4	NIST14 (match > 0.6)
19	Mesquita 2020	Non-Hodgkin lymphoma	40 healthy patients / 18 Non-Hodgkin's lymphoma patients	58	n.d.	n.d.	28	Fiehn8 and NIST14 (match > 0.8)
20	Monteiro 2017	Renal cell carcinoma (RCC)	30 RCC patients vs. 30 controls	60	n.d.	181	21	NIST14 /std
21	O'Lenick 2019	Exposure	28 adults exposure to pesticides over 6-week	28	n.d.	28	n.d.	n.d.
22	Opitz 2018	Head and nech squamous cell carcinoma (HNSCC)	53 HNSCC patients / 82 controls	135	306	81	35	NIST08 (match > 0.8)
23	Pinto 2021	clear cell renal cell carcinoma (ccRCC)	75 patients ccRCC / 75 healthy patients	150	n.d.	101	11	NIST14
24	Porto-Figueira 2018a	cancer	30 breast cancer patients + 30 colorectal cancer patients vs. 60 controls	120	n.d.	130	n.d.	NIST05
25	Porto-Figueira 2018b	cancer	17 lung cancer patients vs. 30 control	60	n.d.	98	n.d.	NIST05
26	Rocha 2012	Smoking	4 smoker adults vs. 3 non-smokers	7	700	294	14	Wiley275, NIST v2.0, inhouse libraries standards when available (match > 0.9)
27	Silva 2011	Cancer	33 Cancer patients / 21 healthy patients	54	n.d.	82	6	NIST05 (match > 0.8)
28	Silva 2019	Breast cancer (BC)	30 BC patients / 41 controls	71	n.d.	116	10	NIST05 (match > 0.8)
29	Taunk 2018	Breast invasive ductal carcinoma (IDC)	65 IDC vs. 70 controls	135	n.d.	94	14	NIST11 (match 0.8)
30	Taware 2017	Head and Neck cancer (HCN)	29 HNC patients vs. 31 controls	n.d.	n.d.	110	28	NIST11 (match 0.75)
31	Tyagi 2021	cancer	58 colorectal samples + 38 controls	96	n.d.	23	23	NIST11
32	Wang 2015	Mesangial Proliferative Glomerulonephritis (MsPGN) IgA Nephropathy	15 MsPGN patients / 21 IgAN patients / 15 controls	51	n.d.	15	14	NIST11 (match 0.72)
33	Wang 2016	Renal cell carcinoma (RCC)	22 RCC patients vs. 25 controls	47	207	n.d.	14	NIST11
34	Wang 2017	Idiopathic membranous nephropathy (iMN)	63 iMN patients vs. 15 controls	78	n.d.	n.d.	6	NIST11

## Sheet: Table S6
#	Chemical name	Times found in analyzed articles	InChIKey	Cancer (n = 20)	Exposure (n = 4)	Nephrotic disease (n = 4)	Other diseases (n = 5)
1	2-pentanone	21	XNLICIUVMPYHGG-UHFFFAOYSA-N	13	3	3	2
2	4-heptanone	18	HCFAJYNVAYBARA-UHFFFAOYSA-N	9	3	4	2
3	hexanal	15	JARKCYVAAOWBJS-UHFFFAOYSA-N	8	4	1	2
4	dimethyl disulfide	14	WQOXQRCZOLPYPM-UHFFFAOYSA-N	10	2	0	2
5	2-butanone	13	ZWEHNKRNPOVVGH-UHFFFAOYSA-N	8	3	0	2
6	2-propanone	13	CSCPPACGZOOCGX-UHFFFAOYSA-N	9	2	0	2
7	2-heptanone	12	CATSNJVOTSVZJV-UHFFFAOYSA-N	7	2	1	2
8	nonanal	12	GYHFUZHODSMOHU-UHFFFAOYSA-N	8	2	1	1
9	phenol	12	ISWSIDIOOBJBQZ-UHFFFAOYSA-N	10	0	1	1
10	Acetic acid	11	QTBSBXVTEAMEQO-UHFFFAOYSA-N	7	2	0	2
11	3-hexanone	10	PFCHFHIRKBAQGU-UHFFFAOYSA-N	5	2	1	2
12	Carvone	10	ULDHMXUKGWMISQ-UHFFFAOYSA-N	5	1	0	4
13	Furan	10	YLQBMQCUIZJEEH-UHFFFAOYSA-N	8	1	0	1
14	1-Hexanol, 2-ethyl-	9	YIWUKEYIRIRTPP-UHFFFAOYSA-N	7	0	0	2
15	2,5-Dimethylfurane	9	GSNUFIFRDBKVIE-UHFFFAOYSA-N	6	1	0	2
16	3-methylbutanal	9	YGHRJJRRZDOVPD-UHFFFAOYSA-N	4	3	0	2
17	benzaldehyde	9	HUMNYLRZRPPJDN-UHFFFAOYSA-N	4	2	1	2
18	methanethiol	9	LSDPWZHWYPCBBB-UHFFFAOYSA-N	6	1	0	2
19	Pyrrole	9	KAESVJOAVNADME-UHFFFAOYSA-N	1	3	2	3
20	(RS)-2-Methylbutanal	8	BYGQBDHUGHBGMD-UHFFFAOYSA-N	5	1	0	2
21	2-hexanone	8	QQZOPKMRPOGIEB-UHFFFAOYSA-N	5	1	0	2
22	4-methylphenol	8	IWDCLRJOBJJRNH-UHFFFAOYSA-N	6	0	1	1
23	Furyl-methanal	8	HYBBIBNJHNGZAN-UHFFFAOYSA-N	5	2	0	1
24	Methyl 5-methylfuryl sulfide	8	RESBOJMQOGJOMW-UHFFFAOYSA-N	7	0	0	1
25	Phenylmethane	8	YXFVVABEGXRONW-UHFFFAOYSA-N	7	1	0	0
26	Polydipentene	8	XMGQYMWWDOXHJM-UHFFFAOYSA-N	5	1	0	2
27	Sylvan	8	VQKFNUFAXTZWDK-UHFFFAOYSA-N	6	0	0	2
28	Trisulfide, dimethyl	8	YWHLKYXPLRWGSE-UHFFFAOYSA-N	4	1	1	2
29	1,2-Dihydro-1,1,6-trimethylnaphthalene	7	RTUMCNDCAVLXEP-UHFFFAOYSA-N	6	0	0	1
30	2,6-dimethyl-7-octen-2-ol	7	XSNQECSCDATQEL-UHFFFAOYSA-N	6	0	0	1
31	4-methyl-2-heptanone	7	BIFPSSTVLFHHEI-UHFFFAOYSA-N	5	0	0	2
32	N-Heptanal	7	FXHGMKSSBGDXIY-UHFFFAOYSA-N	3	2	0	2
33	octanal	7	NUJGJRNETVAIRJ-UHFFFAOYSA-N	3	3	1	0
34	Para- alpha-dimethylstyrene	7	MMSLOZQEMPDGPI-UHFFFAOYSA-N	6	0	1	0
35	trans-Damascenone	7	POIARNZEYGURDG-FNORWQNLSA-N	5	0	0	2
36	1H-indole	6	SIKJAQJRHWYJAI-UHFFFAOYSA-N	4	0	1	1
37	1-octanol	6	KBPLFHHGFOOTCA-UHFFFAOYSA-N	3	0	1	2
38	alpha-calacorene	6	CUUMXRBKJIDIAY-ZDUSSCGKSA-N	5	0	0	1
39	decanal	6	KSMVZQYAVGTKIV-UHFFFAOYSA-N	4	1	1	0
40	ethanol	6	LFQSCWFLJHTTHZ-UHFFFAOYSA-N	3	1	0	2
41	Ethyl ethanoate	6	XEKOWRVHYACXOJ-UHFFFAOYSA-N	4	1	1	0
42	hemimellitol	6	FYGHSUNMUKGBRK-UHFFFAOYSA-N	3	1	0	2
43	Methyl 2-furyl ketone	6	IEMMBWWQXVXBEU-UHFFFAOYSA-N	4	0	0	2
44	Pentylfuran	6	YVBAUDVGOFCUSG-UHFFFAOYSA-N	3	1	0	2
45	Phenylmethylketone	6	KWOLFJPFCHCOCG-UHFFFAOYSA-N	2	1	1	2
46	1,3-Cyclohexadiene, 1-methyl-4-(1-methylethyl)-	5	YHQGMYUVUMAZJR-UHFFFAOYSA-N	3	0	0	2
47	1-butanol	5	LRHPLDYGYMQRHN-UHFFFAOYSA-N	2	1	0	2
48	1-methyl-4-propan-2-ylbenzene	5	HFPZCAJZSCWRBC-UHFFFAOYSA-N	2	1	0	2
49	1-methyl-4-propan-2-ylcyclohexa-1,4-diene	5	YKFLAYDHMOASIY-UHFFFAOYSA-N	3	0	0	2
50	2-(4-methyl-1-cyclohex-3-enyl)-2-propanol	5	WUOACPNHFRMFPN-UHFFFAOYSA-N	3	0	0	2
51	2,2,4-trimethyl-3-oxabicyclo[2.2.2]octane	5	WEEGYLXZBRQIMU-UHFFFAOYSA-N	3	1	0	1
52	2-methoxyphenol	5	LHGVFZTZFXWLCP-UHFFFAOYSA-N	5	0	0	0
53	3-methyl-1-butanol	5	PHTQWCKDNZKARW-UHFFFAOYSA-N	2	1	0	2
54	3-methyl-2-pentanone	5	UIHCLUNTQKBZGK-UHFFFAOYSA-N	3	0	1	1
55	cyclohexanone	5	JHIVVAPYMSGYDF-UHFFFAOYSA-N	3	1	1	0
56	decanoic acid	5	GHVNFZFCNZKVNT-UHFFFAOYSA-N	4	0	0	1
57	Dithiocarbonic anhydride	5	QGJOPFRUJISHPQ-UHFFFAOYSA-N	3	1	1	0
58	ionene	5	LTMQZVLXCLQPCT-UHFFFAOYSA-N	5	0	0	0
59	N-Heptan-3-one	5	NGAZZOYFWWSOGK-UHFFFAOYSA-N	3	0	1	1
60	N-Hexane	5	VLKZOEOYAKHREP-UHFFFAOYSA-N	2	2	0	1
61	Para-Cymen-8-ol	5	XLPDVYGDNRIQFV-UHFFFAOYSA-N	2	0	0	3
62	p-Xylol	5	URLKBWYHVLBVBO-UHFFFAOYSA-N	5	0	0	0
63	Sodium octanoate	5	WWZKQHOCKIZLMA-UHFFFAOYSA-N	4	0	0	1
64	Terpin-4-en-1-ol	5	WRYLYDPHFGVWKC-UHFFFAOYSA-N	3	0	0	2
65	Terpinolen	5	MOYAFQVGZZPNRA-UHFFFAOYSA-N	3	0	0	2
66	Theaspirane, II	5	GYUZHTWCNKINPY-UHFFFAOYSA-N	2	0	1	2
67	Valerylaldehyde	5	HGBOYTHUEUWSSQ-UHFFFAOYSA-N	1	3	0	1
68	(S)-Phellandral	4	AEVLWICMAHGAMS-UHFFFAOYSA-N	3	0	0	1
69	2-ethoxy-2-methylpropane	4	NUMQCACRALPSHD-UHFFFAOYSA-N	1	2	0	1
70	2-methyl-1-propanol	4	ZXEKIIBDNHEJCQ-UHFFFAOYSA-N	2	1	0	1
71	3-ethyl-1-cyclopentanone	4	XERALSLWOPMNRJ-UHFFFAOYSA-N	1	0	1	2
72	3-methylfuran	4	KJRRQXYWFQKJIP-UHFFFAOYSA-N	3	1	0	0
73	4-methyl-2-pentanone	4	NTIZESTWPVYFNL-UHFFFAOYSA-N	1	2	0	1
74	5-Methyl-2-(1-methylethyl)cyclohexanol	4	NOOLISFMXDJSKH-UHFFFAOYSA-N	3	0	0	1
75	5-methyl-3-hexanone	4	DXVYLFHTJZWTRF-UHFFFAOYSA-N	2	0	1	1
76	benzene	4	UHOVQNZJYSORNB-UHFFFAOYSA-N	3	1	0	0
77	Duodecane	4	SNRUBQQJIBEYMU-UHFFFAOYSA-N	3	1	0	0
78	Furan, 2-methyl, 5-ethyl	4	NBXLPPVOZWYADY-UHFFFAOYSA-N	3	1	0	0
79	Linolool	4	CDOSHBSSFJOMGT-UHFFFAOYSA-N	2	0	0	2
80	Methyl cinnamic aldehyde	4	VLUMOWNVWOXZAU-CLFYSBASSA-N	3	0	0	1
81	Methyl-Pyrazine	4	CAWHJQAVHZEVTJ-UHFFFAOYSA-N	2	0	0	2
82	Nchem.180-comp3	4	HJOVHMDZYOCNQW-UHFFFAOYSA-N	2	0	0	2
83	Ortho-cymene	4	WWRCMNKATXZARA-UHFFFAOYSA-N	4	0	0	0
84	Phenol, p-tert-butyl-	4	QHPQWRBYOIRBIT-UHFFFAOYSA-N	4	0	0	0
85	Piperitone	4	YSTPAHQEHQSRJD-UHFFFAOYSA-N	2	0	0	2
86	p-Menthane, 1,4-epoxy	4	RFFOTVCVTJUTAD-UHFFFAOYSA-N	4	0	0	0
87	Prenylacetone	4	UHEPJGULSIKKTP-UHFFFAOYSA-N	1	0	1	2
88	propanal	4	NBBJYMSMWIIQGU-UHFFFAOYSA-N	3	1	0	0
89	pyridine	4	JUJWROOIHBZHMG-UHFFFAOYSA-N	1	1	0	2
90	tetradecane	4	BGHCVCJVXZWKCC-UHFFFAOYSA-N	3	1	0	0
91	Tetrahydrolinalool	4	DLHQZZUEERVIGQ-UHFFFAOYSA-N	2	0	0	2
92	Uns-trimethylbenzene	4	GWHJZXXIDMPWGX-UHFFFAOYSA-N	4	0	0	0
93	Valine aldehyde	4	AMIMRNSIRUDHCM-UHFFFAOYSA-N	1	3	0	0
94	(1R,2S,5R)-5-methyl-2-propan-2-yl-1-cyclohexanol	3	NOOLISFMXDJSKH-KXUCPTDWSA-N	2	0	0	1
95	(E)-3-penten-2-one	3	LABTWGUMFABVFG-ONEGZZNKSA-N	1	1	0	1
96	(R)-1-Octen-3-ol	3	VSMOENVRRABVKN-UHFFFAOYSA-N	1	0	0	2
97	(Z)-N-hydroxybenzenecarboximidic acid methyl ester	3	HUYDCTLGGLCUTE-HJWRWDBZSA-N	1	1	0	1
98	1,2,4,5-tetramethylbenzene	3	SQNZJJAZBFDUTD-UHFFFAOYSA-N	3	0	0	0
99	1,3-Di-tert-butylbenzene	3	ILNDSSCEZZFNGE-UHFFFAOYSA-N	3	0	0	0
100	1-decanol	3	MWKFXSUHUHTGQN-UHFFFAOYSA-N	1	0	1	1
101	1-hexanol	3	ZSIAUFGUXNUGDI-UHFFFAOYSA-N	0	1	0	2
102	1-H-Inden-1-one,2,3-dihydro-3,3,5,6-tetramethyl	3	BXABKFVJTUQBMS-UHFFFAOYSA-N	3	0	0	0
103	1-pentanol	3	AMQJEAYHLZJPGS-UHFFFAOYSA-N	1	1	0	1
104	2,2,5,5-tetramethyloxolane	3	BBLDTXFLAHKYFJ-UHFFFAOYSA-N	3	0	0	0
105	2,3,5-Trimethyl-Furan	3	NJXZFRUNHWKHEC-UHFFFAOYSA-N	1	1	0	1
106	2,4-ditert-butylphenol	3	ICKWICRCANNIBI-UHFFFAOYSA-N	3	0	0	0
107	2-Nonanone	3	VKCYHJWLYTUGCC-UHFFFAOYSA-N	1	0	1	1
108	2-oxopropanal	3	AIJULSRZWUXGPQ-UHFFFAOYSA-N	3	0	0	0
109	2-propanol	3	KFZMGEQAYNKOFK-UHFFFAOYSA-N	2	0	0	1
110	3,3,5,6,7-pentamethyl-1,2-dihydroindene	3	MFOOETCJBLULPZ-UHFFFAOYSA-N	3	0	0	0
111	3-methyl-2-heptanone	3	UHRZLJZZZDOHEX-UHFFFAOYSA-N	3	0	0	0
112	4-methyl-2-pentanol	3	WVYWICLMDOOCFB-UHFFFAOYSA-N	0	1	0	2
113	4-propan-2-ylbenzaldehyde	3	WTWBUQJHJGUZCY-UHFFFAOYSA-N	3	0	0	0
114	6,9-Epoxy-3,5(13)-megastigmadiene	3	DUPDJVDPPBFBPL-UHFFFAOYSA-N	2	0	0	1
115	ammonia;carbamic acid	3	BVCZEBOGSOYJJT-UHFFFAOYSA-N	0	0	3	0
116	a-Thiotolene	3	XQQBUAPQHNYYRS-UHFFFAOYSA-N	2	1	0	0
117	benzoic acid	3	WPYMKLBDIGXBTP-UHFFFAOYSA-N	3	0	0	0
118	benzonitrile	3	JFDZBHWFFUWGJE-UHFFFAOYSA-N	0	1	1	1
119	butanal	3	ZTQSAGDEMFDKMZ-UHFFFAOYSA-N	1	2	0	0
120	Cadalene	3	VMOJIHDTVZTGDO-UHFFFAOYSA-N	3	0	0	0
121	Caproate (6:0)	3	FUZZWVXGSFPDMH-UHFFFAOYSA-N	2	0	0	1
122	cyclohexanol	3	HPXRVTGHNJAIIH-UHFFFAOYSA-N	1	0	0	2
123	Delta3-Carene	3	BQOFWKZOCNGFEC-UHFFFAOYSA-N	2	1	0	0
124	Ethanone, 1-(4-methylphenyl)-	3	GNKZMNRKLCTJAY-UHFFFAOYSA-N	1	1	0	1
125	Furan, 2-ethyl-	3	HLPIHRDZBHXTFJ-UHFFFAOYSA-N	3	0	0	0
126	Hendecane	3	RSJKGSCJYJTIGS-UHFFFAOYSA-N	1	2	0	0
127	Heptyl alcohol, 8CI	3	BBMCTIGTTCKYKF-UHFFFAOYSA-N	0	1	0	2
128	hexadecane	3	DCAYPVUWAIABOU-UHFFFAOYSA-N	2	1	0	0
129	Meta-cymene	3	XCYJPXQACVEIOS-UHFFFAOYSA-N	2	0	0	1
130	Methyl-5-furfural	3	OUDFNZMQXZILJD-UHFFFAOYSA-N	3	0	0	0
131	Methylallyl disulphide	3	XNZOTQPMYMCTBZ-UHFFFAOYSA-N	2	0	0	1
132	N,N-dimethylmethanamine	3	GETQZCLCWQTVFV-UHFFFAOYSA-N	1	0	0	2
133	nonanoic acid	3	FBUKVWPVBMHYJY-UHFFFAOYSA-N	1	0	0	2
134	PHENYLETHANE	3	YNQLUTRBYVCPMQ-UHFFFAOYSA-N	3	0	0	0
135	phenylmethanol	3	WVDDGKGOMKODPV-UHFFFAOYSA-N	1	0	0	2
136	propan-1-ol	3	BDERNNFJNOPAEC-UHFFFAOYSA-N	2	1	0	0
137	PYRAZINE,2,5-DIMETHYL	3	LCZUOKDVTBMCMX-UHFFFAOYSA-N	0	0	1	2
138	Qo furfuryl alcohol	3	XPFVYQJUAUNWIW-UHFFFAOYSA-N	1	0	0	2
139	Sulfide, allyl methyl	3	NVLPQIPTCCLBEU-UHFFFAOYSA-N	2	0	1	0
140	tetramethylbenzene	3	UOHMMEJUHBCKEE-UHFFFAOYSA-N	3	0	0	0
141	Tridekan	3	IIYFAKIEWZDVMP-UHFFFAOYSA-N	2	1	0	0
142	Trimethyl-Pyrazine	3	IAEGWXHKWJGQAZ-UHFFFAOYSA-N	1	0	0	2
143	Vinylbenzol	3	PPBRXRYQALVLMV-UHFFFAOYSA-N	2	1	0	0
144	Vinylguajacol	3	YOMSJEATGXXYPX-UHFFFAOYSA-N	1	0	1	1
145	(2E,4E)-hexa-2,4-diene	2	APPOKADJQUIAHP-GGWOSOGESA-N	0	2	0	0
146	(2R,5R)-2,6,6-trimethyl-10-methylene-1-oxaspiro[4.5]dec-8-ene	2	DUPDJVDPPBFBPL-YPMHNXCESA-N	2	0	0	0
147	(2Z,8E)-3,7,7,10-tetramethyl-1-cycloundeca-2,8-dienol	2	OLKBYNHEDMHHQA-IOIMVZBSSA-N	2	0	0	0
148	(5E)-2,6-dimethyl-2-octa-5,7-dienol	2	IJFKZRMIRAVXRK-VQHVLOKHSA-N	1	0	0	1
149	(methylthio)methane	2	QMMFVYPAHWMCMS-UHFFFAOYSA-N	1	1	0	0
150	(R)-Sulcatol	2	OHEFFKYYKJVVOX-UHFFFAOYSA-N	2	0	0	0
151	[E]-4-[2,6,6-trimethyl-1-cyclohexen-1-yl]-3-buten-2-one	2	PSQYTAPXSHCGMF-BQYQJAHWSA-N	1	0	0	1
152	1,1,4a-trimethyl-4,5,6,7-tetrahydro-3H-naphthalen-2-one	2	GRCMSFFGWKAZLY-UHFFFAOYSA-N	2	0	0	0
153	1,1,5-trimethyl-2H-naphthalene	2	HUXNLKAQKLGSAF-UHFFFAOYSA-N	2	0	0	0
154	1,2,3,4,Tetrahydro-1,5,7-trimethylnapthalene	2	VJFBUCVRMBYHAH-UHFFFAOYSA-N	2	0	0	0
155	1,4,6-trimethyl-1,2,3,4-tetrahydronaphthalene	2	HIACZWPSGFMDRF-UHFFFAOYSA-N	2	0	0	0
156	1-dodecanol	2	LQZZUXJYWNFBMV-UHFFFAOYSA-N	2	0	0	0
157	1-Ethyl-3,5-diisopropyl-benzene	2	HWWKORYFZUHZKW-UHFFFAOYSA-N	2	0	0	0
158	1-methyl-2-piperidinone	2	GGYVTHJIUNGKFZ-UHFFFAOYSA-N	0	0	0	2
159	1-phenyl-4-propan-2-ylbenzene	2	KWSHGRJUSUJPQD-UHFFFAOYSA-N	2	0	0	0
160	2-(4-methyl-1-cyclohexa-2,4-dienyl)-2-propanol	2	FQEXRDMYDXBXEO-UHFFFAOYSA-N	1	0	0	1
161	2-(methylthio)thiophene	2	ZLSMPEVZXWDWEK-UHFFFAOYSA-N	1	0	0	1
162	2,2,7,7-Tetramethyltricyclo[6.2.1.0(1,6)]undeca-3,5,9-triene	2	MOLSSUUBCUMURN-UHFFFAOYSA-N	2	0	0	0
163	2,4,4-trimethyl-1-pentanol	2	ZNRVRWHPZZOTIE-UHFFFAOYSA-N	0	0	0	2
164	2,4,6-trimethylpyridine	2	BWZVCCNYKMEVEX-UHFFFAOYSA-N	0	0	0	2
165	2,4-Dimethyl-Furan	2	AABTWRKUKUPMJG-UHFFFAOYSA-N	1	1	0	0
166	2,4-Dimethyl-Thiophene	2	CPULIKNSOUFMPL-UHFFFAOYSA-N	2	0	0	0
167	2,5-dimethylpyrazine¬†¬†	2	HJFZAYHYIWGLNL-UHFFFAOYSA-N	0	0	0	2
168	2,6,10,14-tetramethylhexadecane	2	GGYKPYDKXLHNTI-UHFFFAOYSA-N	2	0	0	0
169	2,6,11-trimethyldodecane	2	FONXOARHSFUBAN-UHFFFAOYSA-N	1	1	0	0
170	2-Butenal	2	MLUCVPSAIODCQM-NSCUHMNNSA-N	1	1	0	0
171	2-Chloro-3-ethoxy-N-(1-phenylethyl)-1-propanamine	2	TZDMGBLPGZXHJI-UHFFFAOYSA-N	0	0	0	2
172	2-ethenyl-6-methylpyrazine	2	KZXOOWGVLDEHDT-UHFFFAOYSA-N	1	0	0	1
173	2-ethenylpyrazine	2	KANZWHBYRHQMKZ-UHFFFAOYSA-N	0	0	0	2
174	2-ethylhexanoate (isobar with 2-propylpentanoate)	2	OBETXYAYXDNJHR-UHFFFAOYSA-N	1	0	0	1
175	2-hexanol	2	QNVRIHYSUZMSGM-UHFFFAOYSA-N	0	0	0	2
176	2-methoxy-4-prop-2-enylphenol	2	RRAFCDWBNXTKKO-UHFFFAOYSA-N	2	0	0	0
177	2-methoxy-5-methylthiophene	2	RULFUZCLYMDADI-UHFFFAOYSA-N	2	0	0	0
178	2-methoxythiophene	2	OKEHURCMYKPVFW-UHFFFAOYSA-N	2	0	0	0
179	2-methyl-(E)-2-butenal	2	ACWQBUSCFPJUPN-HWKANZROSA-N	1	1	0	0
180	2-methyl-1-cyclopentanone	2	ZIXLDMFVRPABBX-UHFFFAOYSA-N	2	0	0	0
181	2-Methyl-3-hexanone	2	HIGGFWFRAWSMBR-UHFFFAOYSA-N	1	1	0	0
182	2-methylbuta-1,3-diene	2	RRHGJUQNOFWUDK-UHFFFAOYSA-N	1	1	0	0
183	2-methylbutanoic acid	2	WLAMNBDJUVNPJU-UHFFFAOYSA-N	2	0	0	0
184	2-methylheptadecane	2	RJWUMFHQJJBBOD-UHFFFAOYSA-N	2	0	0	0
185	2-phenylacetaldehyde	2	DTUQWGWMVIHBKE-UHFFFAOYSA-N	1	0	1	0
186	3-Buten-2-one, 1-(2,3,6-trimethylphenyl)-	2	KBGDCKHDBZJUKE-UHFFFAOYSA-N	2	0	0	0
187	3-isothiocyanato-1-propene	2	ZOJBYZNEUISWFT-UHFFFAOYSA-N	1	1	0	0
188	3-methyl-1-cyclopentanone	2	AOKRXIIIYJGNNU-UHFFFAOYSA-N	0	0	1	1
189	3-methyl-2-butanone	2	SYBYTAAJFKOIEJ-UHFFFAOYSA-N	2	0	0	0
190	3-methylphenol	2	RLSSMJSEOOYNOY-UHFFFAOYSA-N	2	0	0	0
191	3-pentanol	2	AQIXEPGDORPWBJ-UHFFFAOYSA-N	1	0	0	1
192	4-(2,3,6-trimethylphenyl)-2-butanone	2	YTAQPZUVJBPHEJ-UHFFFAOYSA-N	2	0	0	0
193	4-(2,6,6-trimethyl-1-cyclohex-2-enyl)-2-butanone	2	JHJCHCSUEGPIGE-UHFFFAOYSA-N	2	0	0	0
194	4,7,7-trimethyl-3-bicyclo[2.2.1]heptanol	2	DTGKSKDOIYIVQL-UHFFFAOYSA-N	0	0	0	2
195	4,7,7-trimethyl-3-bicyclo[2.2.1]heptanone	2	DSSYKIVIOFKYAU-UHFFFAOYSA-N	1	0	0	1
196	4,7,7-trimethylbicyclo[2.2.1]hept-2-ene	2	KUKRLSJNTMLPPK-UHFFFAOYSA-N	2	0	0	0
197	4-ethyl-2-methyl-1H-pyrrole	2	HWXJSNSZAOSLAS-UHFFFAOYSA-N	0	0	0	2
198	4-methyl-1-(1-methylethenyl)cyclohexene	2	AJSJXSBFZDIRIS-UHFFFAOYSA-N	2	0	0	0
199	4-methyl-3-hexanone	2	ULPMRIXXHGUZFA-UHFFFAOYSA-N	2	0	0	0
200	4-methyl-3-pentenoic acid	2	CQJHAULYLJXJNL-UHFFFAOYSA-N	1	0	0	1
201	4-methyl-benzaldehyde	2	FXLOVSHXALFLKQ-UHFFFAOYSA-N	2	0	0	0
202	4-octanone	2	YWXLSHOWXZUMSR-UHFFFAOYSA-N	0	0	0	2
203	6-methyl-2-(2-oxiranyl)-5-hepten-2-ol	2	BXOURKNXQXLKRK-UHFFFAOYSA-N	2	0	0	0
204	6-methyl-2-oxanone	2	RZTOWFMDBDPERY-UHFFFAOYSA-N	0	0	0	2
205	azide	2	JUINSXZKUKVTMD-UHFFFAOYSA-N	0	0	2	0
206	Biphenyl	2	ZUOUZKKEUPVFJK-UHFFFAOYSA-N	2	0	0	0
207	butane-2,3-dione	2	QSJXEFYPDANLFS-UHFFFAOYSA-N	1	1	0	0
208	carbamic acid 2-[(2S,5R)-5-ethenyl-5-methyl-2-oxolanyl]propan-2-yl ester	2	FMWFOHCSIFNDTM-KWQFWETISA-N	0	0	0	2
209	Curcumene	2	VMYXUZSZMNBRCN-UHFFFAOYSA-N	2	0	0	0
210	Cyclohexanone, 2,2,6-trimethyl-	2	ZPVOLGVTNLDBFI-UHFFFAOYSA-N	2	0	0	0
211	dihydroxy(dimethyl)silane	2	XCLIHDJZGPCUBT-UHFFFAOYSA-N	1	0	1	0
212	ethanal	2	IKHGUXGNUITLKF-UHFFFAOYSA-N	1	1	0	0
213	Ethyl pentyl carbinol	2	NMRPBPVERJPACX-UHFFFAOYSA-N	0	0	0	2
214	gamma-Pentalactone	2	GAEKPEKOJKCEMS-UHFFFAOYSA-N	1	0	0	1
215	Isopropyl ketone	2	HXVNBWAKAOHACI-UHFFFAOYSA-N	1	0	0	1
216	isoxazole	2	CTAPFRYPJLPFDF-UHFFFAOYSA-N	0	0	0	2
217	L-a-Pinene	2	GRWFGVWFFZKLTI-UHFFFAOYSA-N	1	0	0	1
218	Lavender lactone	2	QESPSAHXYXIGBG-UHFFFAOYSA-N	1	0	0	1
219	Methyl pentenyl ketone	2	JHHZQADGLDKIPM-AATRIKPKSA-N	1	0	0	1
220	Methyl-3-but-3-en-1-ol	2	CPJRRXSHAYUTGL-UHFFFAOYSA-N	1	0	0	1
221	methylsulfonylmethane	2	HHVIBTZHLRERCL-UHFFFAOYSA-N	0	0	1	1
222	N,N-dimethylformamide	2	ZMXDDKWLCZADIW-UHFFFAOYSA-N	0	1	0	1
223	naphthalene	2	UFWIBTONFRDIAS-UHFFFAOYSA-N	2	0	0	0
224	N-Decane	2	DIOQZVSQGTUSAI-UHFFFAOYSA-N	0	2	0	0
225	n-eicosane	2	CBFCDTFDPHXCNY-UHFFFAOYSA-N	1	1	0	0
226	Nerolidol	2	FQTLCLSUCSAZDY-SDNWHVSQSA-N	0	0	0	2
227	n-heptadecane	2	NDJKXXJCMXVBJW-UHFFFAOYSA-N	1	1	0	0
228	N-Lauraldehyde	2	HFJRKMMYBMWEAD-UHFFFAOYSA-N	1	1	0	0
229	N-methylmethanamine	2	ROSDSFDQCJNGOL-UHFFFAOYSA-N	0	0	0	2
230	N-Methylpyrrole	2	OXHNLMTVIGZXSG-UHFFFAOYSA-N	1	1	0	0
231	N-Octadecane	2	RZJRJXONCZWCBN-UHFFFAOYSA-N	1	1	0	0
232	Nonadecane	2	LQERIDTXQFOHKA-UHFFFAOYSA-N	1	1	0	0
233	Octan metylu	2	KXKVLQRXCPHEJC-UHFFFAOYSA-N	1	1	0	0
234	octane	2	TVMXDCGIABBOFY-UHFFFAOYSA-N	0	2	0	0
235	ORTHO-XYLENE	2	CTQNGGLPUBDAKN-UHFFFAOYSA-N	1	0	0	1
236	Pentadekan	2	YCOZIPAWZNQLMR-UHFFFAOYSA-N	1	1	0	0
237	Pentane	2	OFBQJSOFQDEBGM-UHFFFAOYSA-N	1	1	0	0
238	Phenyl ketone	2	RWCCWEUUXYIKHB-UHFFFAOYSA-N	2	0	0	0
239	Piperidine	2	NQRYJNQNLNOLGT-UHFFFAOYSA-N	1	0	0	1
240	p-Menth-4(8)-en-3-one	2	NZGWDASTMWDZIW-MRVPVSSYSA-N	0	0	0	2
241	p-Mentha-1,3,5-trien-2-ol	2	RECUKUPTGUEGMW-UHFFFAOYSA-N	2	0	0	0
242	p-Menthan-3-one, dl-	2	NFLGAXVYCFJBMK-BDAKNGLRSA-N	0	0	0	2
243	Propen-2-yl methyl ketone	2	ZGHFDIIVVIFNPS-UHFFFAOYSA-N	2	0	0	0
244	Propyl methyl disulfide	2	PUCHCUYBORIUSM-UHFFFAOYSA-N	2	0	0	0
245	pyrazine	2	KYQCOXFCLRTKLS-UHFFFAOYSA-N	0	1	0	1
246	Pyrazine, 2,3-dimethyl-	2	OXQOBQJCDNLAPO-UHFFFAOYSA-N	0	0	0	2
247	Pyrazine, 6-ethyl-2-methyl	2	RAFHQTNQEZECFL-UHFFFAOYSA-N	0	0	0	2
248	Pyrrole, 2-methyl- (8CI)	2	TVCXVUHHCUYLGX-UHFFFAOYSA-N	0	0	0	2
249	Seudenone	2	IITQJMYAYSNIMI-UHFFFAOYSA-N	0	0	0	2
250	Solmethine	2	YMWUJEATGCHHMB-UHFFFAOYSA-N	2	0	0	0
251	Sulfide, ethyl methyl	2	WXEHBUMAEPOYKP-UHFFFAOYSA-N	0	1	0	1
252	Tert-Pentyl alcohol	2	MSXVEPNJUHWQHW-UHFFFAOYSA-N	1	1	0	0
253	Tetrahydro-2,2,6-trimethyl-6-vinyl-2H-Pyran	2	NETOHYFTCONTDT-UHFFFAOYSA-N	2	0	0	0
254	Tetrahydro-p-acetyltoluene	2	HOBBEYSRFFJETF-UHFFFAOYSA-N	1	0	0	1
255	Thiophene, 3-methyl-, homopolymer	2	QENGPZGAWFQWCZ-UHFFFAOYSA-N	1	1	0	0
256	Thiopropyl alcohol	2	SUVIGLJNEAMWEG-UHFFFAOYSA-N	2	0	0	0
257	Thiotetrole	2	YTPLMLYBLZKORZ-UHFFFAOYSA-N	2	0	0	0
258	trans-(-)-Pinocarveol	2	LCYXQUJDODZYIJ-VGMNWLOBSA-N	0	0	0	2
259	trans-3-Octen-2-one	2	ZCFOBLITZWHNNC-VOTSOKGWSA-N	0	0	0	2
260	trans-Acrolein Formylethylene	2	HGINCPLSRVDWNT-UHFFFAOYSA-N	1	1	0	0
261	Trimethylbenzol	2	AUHZEENZYGFFBQ-UHFFFAOYSA-N	1	1	0	0
262	Trimethylmethanol	2	DKGAVHZHDRPRBM-UHFFFAOYSA-N	1	0	0	1
263	Undecylic aldehyde	2	KMPQYAYAQWNLME-UHFFFAOYSA-N	1	1	0	0
264	Urea, thio- (8CI)	2	UMGDCJDMYOKAJW-UHFFFAOYSA-N	0	0	2	0
265	Vinyldimethylcarbinol	2	HNVRRHSXBLFLIG-UHFFFAOYSA-N	1	0	0	1
266	xi-p-Menth-3-en-1-ol	2	XJWZDXFFNOMMTD-UHFFFAOYSA-N	1	0	0	1
267	xi-p-Menth-3-ene	2	YYCPSEFQLGXPCO-UHFFFAOYSA-N	1	0	0	1
268	(-)-Neoclovene-(I), dihydro-	1	MGUPDCNFBFALJD-UHFFFAOYSA-N	1	0	0	0
269	(+)-4-Carene	1	LGNSZMLHOYDATP-UHFFFAOYSA-N	1	0	0	0
270	(+)-alpha-muurolene	1	QMAYBMKBYCGXDH-ZNMIVQPWSA-N	1	0	0	0
271	(+)-gamma-muurolene	1	WRHGORWNJGOVQY-ZNMIVQPWSA-N	1	0	0	0
272	(1E,3Z,6E,10Z,14S)-3,7,11-trimethyl-14-propan-2-ylcyclotetradeca-1,3,6,10-tetraene	1	DMHADBQKVWXPPM-PDDCSNRZSA-N	1	0	0	0
273	(1E,5E)-1,4,4-trimethyl-8-methylenecycloundeca-1,5-diene	1	HAVYZKHVTLAPDZ-PPGMXFKZSA-N	1	0	0	0
274	(1E,5E)-1,6-dichlorocycloocta-1,5-diene	1	KBTPRKBSGQDFGW-FCXRPNKRSA-N	1	0	0	0
275	(1E,9E,12E)-1-methoxyoctadeca-1,9,12-triene	1	SZGSRPOLGVEZLU-VHEGXASUSA-N	1	0	0	0
276	(1R),(3Z),(9S)-4,11,11-Trimethyl-8-methylenebicyclo[7.2.0]undec-3-ene	1	NSMRKFBAPAOVQL-FLIBITNWSA-N	1	0	0	0
277	(1R,2R,4S)-2,4-diisopropenyl-1-methyl-1-vinyl-cyclohexane	1	OPFTUNCRGUEPRZ-ZNMIVQPWSA-N	1	0	0	0
278	(1R,4aR)-1,4a-dimethyl-7-propan-2-ylidene-3,4,5,6,8,8a-hexahydro-2H-naphthalen-1-ol	1	STRABSCAWZINIF-JVIGXAJISA-N	1	0	0	0
279	(1R,4R)-1,4-dimethyl-7-propan-2-ylidene-2,3,4,5,6,8-hexahydro-1H-azulene	1	GIBQERSGRNPMEH-VXGBXAGGSA-N	1	0	0	0
280	(1R,4S,6S)-4,7,7-trimethylbicyclo[4.1.0]heptane	1	BWRHOYDPVJPXMF-YIZRAAEISA-N	1	0	0	0
281	(1S,2R,8S)-1,3-dimethyl-8-propan-2-yltricyclo[4.4.0.02,7]dec-3-ene	1	VLXDPFLIRFYIME-IIZVFWCOSA-N	1	0	0	0
282	(1S,2S,4R)-1,3,3-trimethylnorbornan-2-ol	1	IAIHUHQCLTYTSF-MRTMQBJTSA-N	0	0	0	1
283	(1S,3R,4R)-2,2,4-trimethyl-3-bicyclo[2.2.1]heptanol	1	IAIHUHQCLTYTSF-OYNCUSHFSA-N	0	0	0	1
284	(1S,4R)-1,6-dimethyl-4-propan-2-yl-1,2,3,4-tetrahydronaphthalene	1	PGTJIOWQJWHTJJ-QWHCGFSZSA-N	1	0	0	0
285	(1S,4R)-1,7,7-trimethylnorbornane-2,3-dione	1	VNQXSTWCDUXYEZ-QUBYGPBYSA-N	1	0	0	0
286	(1S,4S)-1,6-dimethyl-4-propan-2-yl-1,2,3,4-tetrahydronaphthalene	1	PGTJIOWQJWHTJJ-STQMWFEESA-N	1	0	0	0
287	(1S,4S,4aS,6R,8aR)-1,6-dimethyl-4-propan-2-yl-1,2,3,4,4a,5,6,8a-octahydronaphthalene	1	HNTISMRTGMVWGH-YTFOTSKYSA-N	0	0	0	1
288	(2,4,6-trimethylphenyl)methanol	1	LODDFDHPSIYCTK-UHFFFAOYSA-N	1	0	0	0
289	(2E,4E)-6,6-dimethylhepta-2,4-diene	1	GKQLEZIWGSTOGT-BSWSSELBSA-N	1	0	0	0
290	(2E,4E,6E)-3,4-dimethylocta-2,4,6-triene	1	WGAUMWNVHAMGJF-AGPUZOHGSA-N	1	0	0	0
291	(2S,8aR)-2,5,5,8a-tetramethyl-3,4,4a,6-tetrahydro-2H-1-benzopyran	1	IVTQSEFLDHBCDZ-CCQDYZPNSA-N	1	0	0	0
292	(2Z,7E,11E)-1,7,11-trimethyl-4-propan-2-yl-1-cyclotetradeca-2,7,11-trienol	1	YAPXSYXFLHDPCK-LUGDDEAWSA-N	1	0	0	0
293	(2Z,7Z)-1,7-dimethyl-4-propan-2-yl-1-cyclodeca-2,7-dienol	1	RHCTXHCNRLCYBN-WSLVBCCMSA-N	1	0	0	0
294	(3aS,11aS)-7-methoxy-11a-methyl-3,3a,10,11-tetrahydro-2H-cyclopenta[i]phenanthridin-1-one	1	UQCQCKYXOVENII-YJBOKZPZSA-N	1	0	0	0
295	(3E)-2,5,6-trimethylhepta-1,3,6-triene	1	PSZBPDGPFVFTSW-VOTSOKGWSA-N	1	0	0	0
296	(3E)-2,6-dimethylhepta-1,3,5-triene	1	UTPOSGXXIJEVFD-AATRIKPKSA-N	1	0	0	0
297	(3E)-2-methylpenta-1,3-diene	1	RCJMVGJKROQDCB-SNAWJCMRSA-N	1	0	0	0
298	(3E)-hexa-1,3-diene	1	AHAREKHAZNPPMI-AATRIKPKSA-N	0	0	0	1
299	(3E)-penta-1,3-diene	1	PMJHHCWVYXUKFD-SNAWJCMRSA-N	0	1	0	0
300	(3E,12Z)-nonadeca-1,3,12-triene-5,14-diol	1	AWDHIFBTFZYCRJ-JRJJAPTRSA-N	1	0	0	0
301	(3E,5Z)-6-tert-butyl-2,2,9,9-tetramethyldeca-3,5-dien-7-yne	1	BTWDIZWEXSBXOU-FVIOEUFFSA-N	1	0	0	0
302	(3-methoxyphenyl)methanol	1	IIGNZLVHOZEOPV-UHFFFAOYSA-N	1	0	0	0
303	(3S,5R)-5-methyl-3-(1-methylethenyl)cyclohexene	1	OJBWHTRRQQNRBF-NXEZZACHSA-N	1	0	0	0
304	(3Z)-3-[2-(2-hydroxypropan-2-yl)-3-methylbut-3-enylidene]-4,4-dimethyloctane-2,7-dione	1	HZTFUGJBHMQWKB-LFIBNONCSA-N	1	0	0	0
305	(3Z)-4,8,11,11-tetramethyl-5-bicyclo[7.2.0]undec-3-enol	1	QYGTVPFTIUUDSL-WZUFQYTHSA-N	1	0	0	0
306	(4aS,8aR)-4a,8a-dimethyl-5,6,7,8-tetrahydro-1H-naphthalen-2-one	1	VOJWKQKYBILFPP-NWDGAFQWSA-N	1	0	0	0
307	(4E)-3,3-dimethyl-4-(3-methylbut-3-enylidene)-5-methylenebicyclo[4.1.0]heptane	1	PHDRQUPMFWWDKK-AUWJEWJLSA-N	1	0	0	0
308	(4E)-4-methylhexa-1,4-diene	1	JBVMSEMQJGGOFR-FNORWQNLSA-N	1	0	0	0
309	(4Z)-4-[(E)-but-2-enylidene]-3,5,5-trimethyl-1-cyclohex-2-enone	1	CBQXHTWJSZXYSK-DVIJZSFDSA-N	1	0	0	0
310	(5E)-6,10-dimethyl-2-undeca-5,9-dienone	1	HNZUNIKWNYHEJJ-FMIVXFBMSA-N	0	0	1	0
311	(5E,9E)-6,10-dimethyl-2-dodeca-5,9-dienone	1	HSRQHSFPIKREMB-SDCOAONHSA-N	0	1	0	0
312	(5Z)-2,6-dimethyl-4-octa-2,5,7-trienol	1	DUCHBDMNWUYHGL-CLFYSBASSA-N	0	0	0	1
313	(6E,10E)-7,11,15-trimethyl-3-methylenehexadeca-1,6,10,14-tetraene	1	XSIVJVJUIXOEPW-YTOAGJIJSA-N	1	0	0	0
314	(7E,10E)-hexadeca-7,10-dienoic acid methyl ester	1	UEDJSCQXZFTMLQ-ZDVGBALWSA-N	1	0	0	0
315	(7S)-1,1,7-trimethyl-4-methylene-1a,2,3,4a,5,6,7a,7b-octahydrocyclopropa[h]azulen-7-ol	1	FRMCCTDTYSRUBE-YZXOMZRCSA-N	1	0	0	0
316	(8S,9S,10R,13S,14S,17S)-17-acetyl-2,2,10,13-tetramethyl-6,7,8,9,11,12,14,15,16,17-decahydro-1H-cyclopenta[a]phenanthren-3-one	1	YBOCBFVYEVICFY-DGTJYXAMSA-N	1	0	0	0
317	(E)-1-methoxy-1-tetradecene	1	YBKPVHJWPMWMHF-CCEZHUSRSA-N	1	0	0	0
318	(E)-1-methoxy-9-octadecene	1	IDBPDXGUJPANFU-ZHACJKMWSA-N	1	0	0	0
319	(E)-2,2-dimethyl-4-decene	1	HQDWNPKZYKUYFJ-MDZDMXLPSA-N	0	0	1	0
320	(E)-2-methyl-4-(2,6,6-trimethyl-1-cyclohexenyl)-2-buten-1-ol	1	WQRBKVJYXWPIHN-YRNVUSSQSA-N	1	0	0	0
321	(E)-2-pentene	1	QMMOXUPEWRXHJS-HWKANZROSA-N	0	1	0	0
322	(E)-3-(4-hydroxyphenyl)-N-methyl-2-propenamide	1	VNDDFIQMUQVYDJ-QPJJXVBHSA-N	1	0	0	0
323	(e)-3-Octene	1	YCTDZYMMFQCTEO-FNORWQNLSA-N	0	1	0	0
324	(E)-4-(2,4,4-trimethyl-1-cyclohexa-1,5-dienyl)-3-buten-2-one	1	HYYFMTHLPBTTPM-AATRIKPKSA-N	1	0	0	0
325	(E)-9-hexadecen-1-ol	1	LBIYNOAMNIKVKF-BQYQJAHWSA-N	0	0	1	0
326	(E)-9-hydroxy-2,2-dimethyl-5-decen-3-one	1	HCVKZKHQIVPCJE-FNORWQNLSA-N	1	0	0	0
327	(E)-non-3-en-2-one	1	HDKLIZDXVUCLHQ-BQYQJAHWSA-N	1	0	0	0
328	(R)-Menthofuran	1	YGWKXXYGDYYFJU-SSDOTTSWSA-N	1	0	0	0
329	(S)-2-methyl-5-(1-Methylethenyl)-2-cyclohexen-1-one	1	ULDHMXUKGWMISQ-VIFPVBQESA-N	1	0	0	0
330	(Z)-2-methyl-3-octen-2-ol	1	ACFQKNIZLQUKQA-FPLPWBNLSA-N	1	0	0	0
331	(Z)-2-pentene	1	QMMOXUPEWRXHJS-HYXAFXHYSA-N	0	1	0	0
332	(Z)-3,7-dimethyl-2-octene	1	ADGIRGGMVLTMJM-YHYXMXQVSA-N	1	0	0	0
333	(Z)-3-tetradecene	1	QKTFNIWYLYTNIS-ALCCZGGFSA-N	1	0	0	0
334	[(E)-5-methylhex-3-en-2-yl]benzene	1	VKZZGLZQWTWKTP-MDZDMXLPSA-N	1	0	0	0
335	[(Z)-prop-1-enyl]benzene	1	QROGIFZRVHSFLM-KXFIGUGUSA-N	1	0	0	0
336	[2,2-dimethyl-4-(3-methylbut-2-enyl)-6-methylenecyclohexyl]methanol	1	UVKRXNQETSWQQS-UHFFFAOYSA-N	1	0	0	0
337	[2,6,6-trimethyl-4-(3-methylbut-2-enyl)-1-cyclohexenyl]methanol	1	WUEOXMDKPBMCJB-UHFFFAOYSA-N	1	0	0	0
338	1-(1,4-dimethyl-3-cyclohexen-1-yl)-ethanone	1	BIUSXTISNNLMOR-UHFFFAOYSA-N	1	0	0	0
339	1-(2,4,5-triethylphenyl)ethanone	1	HBRKVQBUDYDXJN-UHFFFAOYSA-N	1	0	0	0
340	1-(2-acetylphenyl)ethanone	1	LVQFKRXRTXCQCZ-UHFFFAOYSA-N	1	0	0	0
341	1-(2-methylphenyl)-2-propen-1-one	1	IRHOMHHGLFTQAB-UHFFFAOYSA-N	1	0	0	0
342	1-(3,5-ditert-butyl-4-hydroxyphenyl)-2-methyl-3-(4-morpholinyl)-1-propanone	1	ZEGGUPZIYISUPL-UHFFFAOYSA-N	1	0	0	0
343	1-(3-ethylcyclobutyl)ethanone	1	CFXVQAFALKCPFF-UHFFFAOYSA-N	1	0	0	0
344	1-(3-hydroxy-2-furanyl)ethanone	1	HPIGCVXMBGOWTF-UHFFFAOYSA-N	1	0	0	0
345	1-(4-hydroxyphenyl)ethanone	1	TXFPEBPIARQUIG-UHFFFAOYSA-N	1	0	0	0
346	1-(4-methoxyphenyl)-5,5-diphenyl-2-pyrrolone	1	BKKZZKAFDDSFTQ-UHFFFAOYSA-N	0	1	0	0
347	1-(4-methoxyphenyl)butane-1,3-dione	1	PVCFQGTUBKQIMH-UHFFFAOYSA-N	1	0	0	0
348	1-(6-methoxy-2-naphthalenyl)ethanone	1	GGWCZBGAIGGTDA-UHFFFAOYSA-N	1	0	0	0
349	1-(bromomethyl)-3,5-dimethylbenzene	1	QXDHXCVJGBTQMK-UHFFFAOYSA-N	1	0	0	0
350	1-(methylthio)-Propane	1	ZOASGOXWEHUTKZ-UHFFFAOYSA-N	0	1	0	0
351	1,1,2-Trimethyl-3,5-bis(1-methylethenyl)cyclohexane	1	JGZYEZBCFOHEEC-UHFFFAOYSA-N	1	0	0	0
352	1,1,3,3-tetramethylcyclopentane	1	YWYCGTZNHWYQBD-UHFFFAOYSA-N	1	0	0	0
353	1,1,3-trimethylindene	1	GFQUBQQRVARIRW-UHFFFAOYSA-N	1	0	0	0
354	1,1,4,5-tetramethylindane	1	BKSQAMSHSDSRGZ-UHFFFAOYSA-N	1	0	0	0
355	1,1,4,7-tetramethyl-1a,2,3,4,4a,5,6,7,7a,7b-decahydrocyclopropa[e]azulene	1	UIDUJXXQMGYOIN-UHFFFAOYSA-N	1	0	0	0
356	1,1,4,7-tetramethyl-1a,2,3,4,5,6,7,7b-octahydrocyclopropa[e]azulene	1	NUQDPKOFUKFKFD-UHFFFAOYSA-N	1	0	0	0
357	1,1,6,7-tetramethyl-Indan	1	AKAQKGLHKLCCCF-UHFFFAOYSA-N	1	0	0	0
358	1,2,3,4,5,6-Hexahydro-1,1,5,5-tetramethyl-2,4a-methanonaphthalen-7(4aH)-one	1	LGSKOQUJWNADCQ-UHFFFAOYSA-N	1	0	0	0
359	1,2,3,4-tetra(propan-2-ylidene)cyclobutane	1	HEHUQULYPRBTMQ-UHFFFAOYSA-N	1	0	0	0
360	1,2,3,4-tetramethyl-5-propan-2-ylbenzene	1	RRKUXOICNWXDOB-UHFFFAOYSA-N	1	0	0	0
361	1,2,5,5,6,7-hexamethyl-4-bicyclo[4.1.0]hept-2-enone	1	HHMBQNKUAMXTQL-UHFFFAOYSA-N	1	0	0	0
362	1,2,5,5-tetramethylcyclopenta-1,3-diene	1	FZQSOBIGZJECPN-UHFFFAOYSA-N	1	0	0	0
363	1,2-bis(ethenyl)-3,5-dimethylcyclohexane	1	QWESARHWOBOBSB-UHFFFAOYSA-N	1	0	0	0
364	1,2-dichlorobenzene	1	RFFLAFLAYFXFSW-UHFFFAOYSA-N	1	0	0	0
365	1,3,3-trimethyl-1,2-dihydroindene	1	CPLBLNGVYBSVPU-UHFFFAOYSA-N	1	0	0	0
366	1,3-Cyclohexadiene-1-carboxaldehyde, 2,6,6-trimethyl-	1	SGAWOGXMMPSZPB-UHFFFAOYSA-N	0	0	0	1
367	1,3-diethyl-5-methylbenzene	1	HILAULICMJUOLK-UHFFFAOYSA-N	1	0	0	0
368	1,3-dimethyl-5-(phenylmethyl)benzene	1	RZCMUIOJBYCKPG-UHFFFAOYSA-N	1	0	0	0
369	1,3-dimethyl-8-[(E)-2-(2-nitrophenyl)ethenyl]-7H-purine-2,6-dione	1	QCNPVOOGFNENHS-BQYQJAHWSA-N	0	1	0	0
370	1,3-dimethylcyclohexene	1	XTCMQAVNRXZBRH-UHFFFAOYSA-N	1	0	0	0
371	1,4,5-Trimethyl-naphtalene	1	FSAWRQYDMHSDRN-UHFFFAOYSA-N	1	0	0	0
372	1,4,6-trimethyl-1,2-dihydronaphthalene	1	HQBMLUDYOSJUOR-UHFFFAOYSA-N	1	0	0	0
373	1,4-dimethyl-7-propan-2-yl-1,2,3,4,5,6,7,8-octahydroazulene	1	XURCUMFVQKJMJP-UHFFFAOYSA-N	1	0	0	0
374	1,5,5-trimethyl-6-[(1E)-3-methylbuta-1,3-dienyl]-2-methylene-7-oxabicyclo[4.1.0]heptane	1	NBAVJXUTIGWFOQ-JXMROGBWSA-N	1	0	0	0
375	1,5,5-trimethyl-6-[(2E)-4-methylpenta-2,4-dien-2-yl]-7-oxabicyclo[4.1.0]hept-2-ene	1	YGYMTTNGLBFAAM-ZRDIBKRKSA-N	1	0	0	0
376	1,5,5-trimethyl-6-methylenecyclohexene	1	FMXKKHBXBBAQBC-UHFFFAOYSA-N	1	0	0	0
377	1,5,8-trimethyl-1,2,3,4-tetrahydronaphthalene	1	OIIJXQMSEYQDDI-UHFFFAOYSA-N	1	0	0	0
378	1,5,8-trimethyl-1,2-dihydronaphthalene	1	YJFOZRTWRVNHOG-UHFFFAOYSA-N	1	0	0	0
379	1,6,7-Trimethylnaphthalene	1	JBXULKRNHAQMAS-UHFFFAOYSA-N	1	0	0	0
380	1,6,8-trimethyl-1,2,3,4-tetrahydronaphthalene	1	PGZQTASRDRGQAJ-UHFFFAOYSA-N	1	0	0	0
381	1,8-Diazacyclotetradecane-2,9-dione	1	KATXJJSCAPBIOB-UHFFFAOYSA-N	1	0	0	0
382	10-[(4-Methyl phenyl)sulfanyl]-14-azatetracyclo[7.6.1.0{2,7}.0{13,16}]hexadeca-1(15),2(7),3,5,9(16),10,12-heptaen-8-one	1	MQBQNAPBNYQQBY-UHFFFAOYSA-N	0	1	0	0
383	10-methylbenzo[a]acridine	1	JNMYQFUNYDSRDY-UHFFFAOYSA-N	1	0	0	0
384	10-methylnonadecane	1	MIKKTERVKUURCM-UHFFFAOYSA-N	1	0	0	0
385	11,12-Dihydroxyseychellane	1	GXIANPKKUSLVEE-UHFFFAOYSA-N	1	0	0	0
386	11-[3-(methylamino)propyl]-5H-benzo[b][1,4]benzodiazepin-6-one	1	XOMDALGJAOGYEC-UHFFFAOYSA-N	0	1	0	0
387	17-chloro-7-heptadecyne	1	AYGAMBJIBKHEDO-UHFFFAOYSA-N	1	0	0	0
388	1-bromo-2,2,3,3-tetramethyl-1-(3-methylpent-1-ynyl)cyclopropane	1	NBRZFFNUUAHKEW-UHFFFAOYSA-N	1	0	0	0
389	1-bromohexadecane	1	HNTGIJLWHDPAFN-UHFFFAOYSA-N	1	0	0	0
390	1-butene	1	VXNZUUAINFGPBY-UHFFFAOYSA-N	0	1	0	0
391	1-chlorohexadecane	1	CLWAXFZCVYJLLM-UHFFFAOYSA-N	1	0	0	0
392	1-chlorooctadecane	1	VUQPJRPDRDVQMN-UHFFFAOYSA-N	1	0	0	0
393	1-cyclohex-2-enone	1	FWFSEYBSWVRWGL-UHFFFAOYSA-N	1	0	0	0
394	1-decen-3-one	1	XTDXBZMKUMZNMH-UHFFFAOYSA-N	1	0	0	0
395	1-decoxydecane	1	LTSWUFKUZPPYEG-UHFFFAOYSA-N	1	0	0	0
396	1-ethenyl-1-cyclododecanol	1	IKDAAKTZPNAEIT-UHFFFAOYSA-N	1	0	0	0
397	1-ethenyl-1-methyl-2,4-bis(1-methylethenyl)cyclohexane	1	OPFTUNCRGUEPRZ-UHFFFAOYSA-N	1	0	0	0
398	1-ethenyl-1-methyl-4-methylene-2-(2-methylprop-1-enyl)cycloheptane	1	UWEJZLPARNBCBM-UHFFFAOYSA-N	1	0	0	0
399	1-ethenyl-3,5-dimethylbenzene	1	XKMDZVINHIFHLY-UHFFFAOYSA-N	1	0	0	0
400	1-ethenyl-4-ethylbenzene	1	WHFHDVDXYKOSKI-UHFFFAOYSA-N	1	0	0	0
401	1-ethenyl-4-methoxybenzene	1	UAJRSHJHFRVGMG-UHFFFAOYSA-N	1	0	0	0
402	1-ethyl-2,3-dimethylbenzene	1	QUBBAXISAHIDNM-UHFFFAOYSA-N	1	0	0	0
403	1-ethyl-3,5-dimethylbenzene	1	LMAUULKNZLEMGN-UHFFFAOYSA-N	1	0	0	0
404	1-ethyl-5,8a-dimethyl-2,3,4,6,7,8-hexahydro-1H-naphthalen-2-ol	1	SZVXYRWMJHNLHF-UHFFFAOYSA-N	1	0	0	0
405	1-ethylpyrrole	1	VPUAYOJTHRDUTK-UHFFFAOYSA-N	1	0	0	0
406	1-ethynyl-4-(2-methylpropyl)benzene	1	HKKHYMVLZLMRPQ-UHFFFAOYSA-N	1	0	0	0
407	1H-3a,7-Methanoazulene, 2,3,4,7,8,8a-hexahydro-3,6,8,8-tetramethyl-, [3R-(3Œ±,3aŒ≤,7Œ≤,8aŒ±)]-	1	IRAQOCYXUMOFCW-KYEXWDHISA-N	1	0	0	0
408	1-heptene	1	ZGEGCLOFRBLKSE-UHFFFAOYSA-N	0	1	0	0
409	1-hexene	1	LIKMAJRDDDTEIG-UHFFFAOYSA-N	0	1	0	0
410	1-hydroxyanthracene-9,10-dione	1	BTLXPCBPYBNQNR-UHFFFAOYSA-N	1	0	0	0
411	1-iodo-2-methylundecane	1	RTWBFGUVCAVDFO-UHFFFAOYSA-N	0	0	0	1
412	1-iododecane	1	SKIDNYUZJPMKFC-UHFFFAOYSA-N	1	0	0	0
413	1-iodoundecane	1	FKUQOQPBCHJHAP-UHFFFAOYSA-N	1	0	0	0
414	1-methyl-1-cyclopentanol	1	CAKWRXVKWGUISE-UHFFFAOYSA-N	1	0	0	0
415	1-methyl-2-indolecarboxylic acid	1	MAHAMBLNIDMREX-UHFFFAOYSA-N	1	0	0	0
416	1-methyl-3-(2-methylpropyl)-1-cyclohexanol	1	PMKDAPPYGOWKLX-UHFFFAOYSA-N	1	0	0	0
417	1-methyl-4-(1-phenylprop-1-en-2-yl)-1-cyclohexanol	1	KRSWRYIJKHNKHE-UHFFFAOYSA-N	1	0	0	0
418	1-methyl-4-(2-methylpropyl)benzene	1	VCGBZXLLPCGFQM-UHFFFAOYSA-N	1	0	0	0
419	1-methyl-4-[(4-methylphenyl)methyl]benzene	1	HZAWPPRBCALFRN-UHFFFAOYSA-N	1	0	0	0
420	1-methyl-4-propan-2-yl-1-cyclohex-2-enol	1	IZXYHAXVIZHGJV-UHFFFAOYSA-N	1	0	0	0
421	1-methyl-7-propan-2-ylnaphthalene	1	UZVVHZJKXPCUQU-UHFFFAOYSA-N	1	0	0	0
422	1-methylcyclohexa-1,4-diene	1	QDXQAOGNBCOEQX-UHFFFAOYSA-N	1	0	0	0
423	1-methylpiperidine	1	PAMIQIKDUOTOBW-UHFFFAOYSA-N	1	0	0	0
424	1-nonen-4-ol	1	NDUPBTSXOSZHON-UHFFFAOYSA-N	0	0	0	1
425	1-phenylbutan-2-one	1	GKDLTXYXODKDEA-UHFFFAOYSA-N	1	0	0	0
426	1-pyrrol-1-ylethanone	1	OMYOJDLCFAUIHN-UHFFFAOYSA-N	0	0	1	0
427	1-tetradecanol	1	HLZKNKRTKFSKGZ-UHFFFAOYSA-N	0	0	1	0
428	1-undecanol	1	KJIOQYGWTQBHNH-UHFFFAOYSA-N	1	0	0	0
429	2-(1-piperidinyl)acetonitrile	1	CLVBVRODHJFTGF-UHFFFAOYSA-N	1	0	0	0
430	2-(2,6,6-trimethyl-1-cyclohexenyl)acetic acid	1	CCIVDDLKQSQGEZ-UHFFFAOYSA-N	1	0	0	0
431	2-(4-methylene-1-cyclohex-2-enyl)-2-propanol	1	YGYSWSPXSCQPRC-UHFFFAOYSA-N	0	0	0	1
432	2-(hydroxymethyl)benzoate	1	MGMNPSAERQZUIM-UHFFFAOYSA-M	0	0	0	1
433	2-(methylamino)benzoic acid butyl ester	1	FDQBIXWYPOVREH-UHFFFAOYSA-N	1	0	0	0
434	2,2,3,3,5,6,6-heptamethylheptane	1	OTNCYIBPUVFLLZ-UHFFFAOYSA-N	0	1	0	0
435	2,2,4,6,6-pentamethylheptane	1	VKPSKYDESGTTFR-UHFFFAOYSA-N	0	1	0	0
436	2,2,4-Trimethylpentane-1,3-diyl bis(2-methylpropanoate)	1	OMVSWZDEEGIJJI-UHFFFAOYSA-N	1	0	0	0
437	2,2,5,5-tetramethyl-4-propan-2-ylidene-1-oxaspiro[2.2]pentane	1	UKUDYAVFGWIPMZ-UHFFFAOYSA-N	1	0	0	0
438	2,2,5-trimethylhexane-3,4-dione	1	PDQTXMPRJKIGEI-UHFFFAOYSA-N	1	0	0	0
439	2,2,6-trimethyloctane	1	NBIHFQKVSFKHGH-UHFFFAOYSA-N	1	0	0	0
440	2,2,7,7-tetramethylocta-3,4-diene	1	APIDJYHKQJDGMH-UHFFFAOYSA-N	1	0	0	0
441	2,2,7,7-Tetramethyltricyclo[6.2.1.0(1,6)]undec-4-en-3-one	1	RKGKLJHVQKIFJZ-UHFFFAOYSA-N	1	0	0	0
442	2,2-dimethyl-3-methylene-5-bicyclo[2.2.1]heptanone	1	UUCKREHWRIGQNG-UHFFFAOYSA-N	0	0	0	1
443	2,2-dimethyl-3-propan-2-ylbutanedioic acid O1-(2-methylpropyl) ester O4-propan-2-yl ester	1	JIYRKVLLOCBJHR-UHFFFAOYSA-N	1	0	0	0
444	2,2-dimethylbutanal	1	QYPLKDUOPJZROX-UHFFFAOYSA-N	0	1	0	0
445	2,2-dimethylbutanoic acid	1	VUAXHMVRKOTJKP-UHFFFAOYSA-N	1	0	0	0
446	2,2-dimethyloctane	1	GPBUTTSWJNPYJL-UHFFFAOYSA-N	0	1	0	0
447	2,2-dimethylpropanoic acid [2-methyl-5-(1-methylethenyl)-1-cyclohex-2-enyl] ester	1	DWANKGPRCZFGFO-UHFFFAOYSA-N	1	0	0	0
448	2,3-dichloroaniline	1	BRPSAOUFIJSKOT-UHFFFAOYSA-N	1	0	0	0
449	2,3-dimethyl-2-butene	1	WGLLSSPDPJPLOR-UHFFFAOYSA-N	0	1	0	0
450	2,4,4-Trimethylpent-1-ene	1	XOCDLDSGYBHYRQ-UHFFFAOYSA-N	1	0	0	0
451	2,4,4-trimethylpentanal	1	PJLOOIXLBYOPHW-UHFFFAOYSA-N	0	1	0	0
452	2,4,6-trimethylbenzoic acid methyl ester	1	PXLABDTXHJPRRH-UHFFFAOYSA-N	1	0	0	0
453	2,4-dihydroxypentanoic acid	1	VGAFMEAWKVZZIM-UHFFFAOYSA-N	1	0	0	0
454	2,4-dimethylpentanal	1	GPTMCJMLSOIYGU-UHFFFAOYSA-N	0	0	1	0
455	2,5,8-trimethyl-1,2,3,4-tetrahydronaphthalen-1-ol	1	RJLAJQDKXWWUNG-UHFFFAOYSA-N	1	0	0	0
456	2,5,8-trimethyl-1,2-dihydronaphthalene	1	IQEGNNWKVCUHQL-UHFFFAOYSA-N	1	0	0	0
457	2,5-Dichlorophenol (ACD/Name 4.0)	1	RANCECPPZPIPNO-UHFFFAOYSA-N	1	0	0	0
458	2,5-dimethylbenzaldehyde	1	SMUVABOERCFKRW-UHFFFAOYSA-N	1	0	0	0
459	2,6,10,15-tetramethylheptadecane	1	ZZEQNXPBKOFTBG-UHFFFAOYSA-N	1	0	0	0
460	2,6,10-trimethyldodecane	1	YFHFHLSMISYUAQ-UHFFFAOYSA-N	1	0	0	0
461	2,6,10-trimethylpentadecane	1	LBWPYRZGHYVSEL-UHFFFAOYSA-N	1	0	0	0
462	2,6-Dimethyl-10-methylene-12-oxatricyclo[7.3.1.0(1,6)]tridec-2-ene	1	VBXNDZXATCMJKH-UHFFFAOYSA-N	1	0	0	0
463	2,6-dimethyl-6-hepten-2-ol	1	ICHVSYBMEODCOO-UHFFFAOYSA-N	1	0	0	0
464	2,6-dimethylheptane	1	KBPCCVWUMVGXGF-UHFFFAOYSA-N	0	1	0	0
465	2,6-Dimethyl-naphtalene	1	YGYNBBAUIYTWBF-UHFFFAOYSA-N	1	0	0	0
466	2,7-dimethylquinoline	1	QXKPLNCZSFACPU-UHFFFAOYSA-N	1	0	0	0
467	2-[(1E)-buta-1,3-dienyl]-1,3,4-trimethylbenzene	1	CBIAGJZZVUQDOC-VOTSOKGWSA-N	1	0	0	0
468	2-[(E)-(2-ethoxy-3,4-dimethyl-1-cyclohex-2-enylidene)methyl]furan	1	BNBHDJASHHRNKQ-JLHYYAGUSA-N	1	0	0	0
469	2-[(E)-(2-nitrophenyl)methylideneamino]guanidine	1	ZKOHXVBRQIYRIJ-VZUCSPMQSA-N	0	1	0	0
470	2-[(E)-2-(4-chlorophenyl)ethenyl]-1-methylbenzimidazole	1	YUIBZEGEDQMBFQ-DHZHZOJOSA-N	0	1	0	0
471	2-[(E)-but-2-enyl]-1,3,5-trimethylbenzene	1	IEEFGVBHKUHLGZ-AATRIKPKSA-N	1	0	0	0
472	2-Acetyl-1-pyrroline	1	DQBQWWSFRPLIAX-UHFFFAOYSA-N	1	0	0	0
473	2-aminobenzaldehyde	1	FXWFZIRWWNPPOV-UHFFFAOYSA-N	0	0	1	0
474	2-anthracenamine	1	YCSBALJAGZKWFF-UHFFFAOYSA-N	0	1	0	0
475	2-bromo-4-tert-butylphenol	1	FFRLMQPMGIMHHQ-UHFFFAOYSA-N	1	0	0	0
476	2-chloro-4-(4-methoxyphenyl)-6-(4-nitrophenyl)pyrimidine	1	PUKAJLBHYBSAAM-UHFFFAOYSA-N	1	0	0	0
477	2-chloroethanol	1	SZIFAVKTNFCBPC-UHFFFAOYSA-N	1	0	0	0
478	2-Cyclohexen-1-one, 2-methyl-5-(1-methylethyl)-, (S)-	1	WPGPCDVQHXOMQP-VIFPVBQESA-N	1	0	0	0
479	2-ethenoxypropane	1	GNUGVECARVKIPH-UHFFFAOYSA-N	0	1	0	0
480	2-ethenyl-1,3-dimethylbenzene	1	OWRKXOZFTROHSH-UHFFFAOYSA-N	0	0	0	1
481	2-ethenylfuran	1	QQBUHYQVKJQAOB-UHFFFAOYSA-N	1	0	0	0
482	2-ethyl-1,3-dimethylbenzene	1	CHIKRULMSSADAF-UHFFFAOYSA-N	1	0	0	0
483	2-ethyl-1-butanol	1	TZYRSLHNPKPEFV-UHFFFAOYSA-N	0	1	0	0
484	2-ethyl-5-methyl-1H-imidazole	1	ULKLGIFJWFIQFF-UHFFFAOYSA-N	1	0	0	0
485	2-ethylacridine	1	LMTKWIQCTSKTDN-UHFFFAOYSA-N	0	1	0	0
486	2-ethyldodecan-1-ol	1	SBAZXXVUILTVKK-UHFFFAOYSA-N	1	0	0	0
487	2-ethyloxetane	1	GDHROTCPZLVPJT-UHFFFAOYSA-N	0	1	0	0
488	2-fluoro-4-(trifluoromethyl)benzamide	1	BQNZIRSNAKWERJ-UHFFFAOYSA-N	1	0	0	0
489	2H-1,4-benzoxazine	1	PVTXJGJDOHYFOX-UHFFFAOYSA-N	1	0	0	0
490	2-Heptanol	1	CETWDUZRCINIHU-UHFFFAOYSA-N	1	0	0	0
491	2-heptene	1	OTTZHAVKAVGASB-UHFFFAOYSA-N	0	1	0	0
492	2-hydroxy-2-methyl-1-phenyl-1-propanone	1	XMLYCEVDHLAQEL-UHFFFAOYSA-N	1	0	0	0
493	2-methoxy-5-methylphenol	1	IFNDEOYXGHGERA-UHFFFAOYSA-N	1	0	0	0
494	2-methyl-1-benzofuran	1	GBGPVUAOTCNZPT-UHFFFAOYSA-N	1	0	0	0
495	2-methyl-1-butene	1	MHNNAWXXUZQSNM-UHFFFAOYSA-N	0	1	0	0
496	2-methyl-1-propene	1	VQTUBCCKSQIDNK-UHFFFAOYSA-N	0	1	0	0
497	2-methyl-2-butenal	1	ACWQBUSCFPJUPN-UHFFFAOYSA-N	1	0	0	0
498	2-methyl-2-butene	1	BKOOMYPCSUNDGP-UHFFFAOYSA-N	0	1	0	0
499	2-methyl-2-propenal	1	STNJBCKSHOAVAJ-UHFFFAOYSA-N	0	1	0	0
500	2-methyl-3-pentanone	1	HYTRYEXINDDXJK-UHFFFAOYSA-N	1	0	0	0
501	2-methyl-4-heptanone	1	AKRJXOYALOGLHQ-UHFFFAOYSA-N	0	0	0	1
502	2-methyl-5-(1-methylethenyl)cyclohexa-1,3-diene	1	NJLNIOKPXKKALD-UHFFFAOYSA-N	0	0	0	1
503	2-methyl-5-[1-(5-methyl-2-furanyl)ethyl]furan	1	RGYDDEPEONUGQN-UHFFFAOYSA-N	1	0	0	0
504	2-methyl-6-methylene-2-octanol	1	VOATZOQREKBJMT-UHFFFAOYSA-N	0	0	0	1
505	2-methylbutane	1	QWTDNUCVQCZILF-UHFFFAOYSA-N	0	1	0	0
506	2-methylcaprylic acid ethyl ester	1	HRJHQOXWONBAJC-UHFFFAOYSA-N	0	0	0	1
507	2-methyleicosane	1	MLKZKPUBHSWMNA-UHFFFAOYSA-N	0	1	0	0
508	2-methylenehexanal	1	IWEWQGKFUYQGSN-UHFFFAOYSA-N	1	0	0	0
509	2-methyl-N-(2-methylpropyl)-1-propanamine	1	NJBCRXCAPCODGX-UHFFFAOYSA-N	1	0	0	0
510	2-methylnonadecane	1	LEEDMQGKBNGPDN-UHFFFAOYSA-N	1	0	0	0
511	2-methylphenol;3-methylphenol;4-methylphenol	1	QTWJRLJHJPIABL-UHFFFAOYSA-N	1	0	0	0
512	2-methylprop-1-enylbenzene	1	BTOVVHWKPVSLBI-UHFFFAOYSA-N	1	0	0	0
513	2-methylpropanoic acid (2-ethyl-3-hydroxyhexyl) ester	1	QQRIGCXMIPFTKR-UHFFFAOYSA-N	1	0	0	0
514	2-methylpropanoic acid [4-(hydroxymethyl)-2,2,5-trimethylhexan-3-yl] ester	1	TUFUAULJMNPJTI-UHFFFAOYSA-N	1	0	0	0
515	2-methylpropanoic acid pentan-2-yl ester	1	DUNWRGFRZIHKPT-UHFFFAOYSA-N	1	0	0	0
516	2-methylpropionic acid (2-isobutyryloxy-1,3,3-trimethyl-butyl) ester	1	FERSOBASMASJSG-UHFFFAOYSA-N	1	0	0	0
517	2-methylterephthalaldehyde	1	MNHWRUCVFATHDL-UHFFFAOYSA-N	1	0	0	0
518	2-methylthiirane	1	MBNVSWHUJDDZRH-UHFFFAOYSA-N	1	0	0	0
519	2-Octanone	1	ZPVFWPFBNIEHGJ-UHFFFAOYSA-N	1	0	0	0
520	2-octene	1	ILPBINAXDRFYPL-HWKANZROSA-N	0	1	0	0
521	2-oxolanone	1	YEJRWHAVMIAJKC-UHFFFAOYSA-N	0	1	0	0
522	2-pentene	1	QMMOXUPEWRXHJS-UHFFFAOYSA-N	0	1	0	0
523	2-phenyl-2-propanol	1	BDCFWIDZNLCTMF-UHFFFAOYSA-N	1	0	0	0
524	2-Pinen-10-ol	1	RXBQNMWIQKOSCS-UHFFFAOYSA-N	0	0	0	1
525	2-Propene-1-thiol	1	ULIKDJVNUXNQHS-UHFFFAOYSA-N	1	0	0	0
526	3-(2-methylprop-1-enyl)-1H-indene	1	FEXGRHGTFRQYQI-UHFFFAOYSA-N	1	0	0	0
527	3-(3,3-dimethyl-2-oxiranyl)-2,2-dimethylpropanoic acid tert-butyl ester	1	LYVXKEZPVNJBPN-UHFFFAOYSA-N	1	0	0	0
528	3-(3-tert-butylphenyl)-2-methylpropanal	1	GLZRHVTZLDNUQP-UHFFFAOYSA-N	1	0	0	0
529	3-(Methylthio)propanal	1	CLUWOWRTHNNBBU-UHFFFAOYSA-N	1	0	0	0
530	3-(phenylmethyl)pentane-2,4-dione	1	WAJQTBOWJRUOOO-UHFFFAOYSA-N	1	0	0	0
531	3,3,4,5,7-pentamethyl-2H-inden-1-one	1	DZDMYFGMAJZKAN-UHFFFAOYSA-N	1	0	0	0
532	3,3,4,5-tetramethyl-2H-inden-1-one	1	TZODVNMGSHSLCH-UHFFFAOYSA-N	1	0	0	0
533	3,3,5,6-tetramethyl-1,2-dihydroindene	1	SOVJMXNIZUPIFE-UHFFFAOYSA-N	1	0	0	0
534	3,3-dimethyl-1-butyne	1	PPWNCLVNXGCGAF-UHFFFAOYSA-N	0	0	1	0
535	3,3-dimethyl-2-methylidenebicyclo[2.2.1]heptane	1	CRPUJAZIXJMDBK-UHFFFAOYSA-N	0	0	0	1
536	3,3-dimethyl-6-methylenecyclohexene	1	AAHPXHCHLLIBGH-UHFFFAOYSA-N	1	0	0	0
537	3,3-dimethylcyclopentene	1	FONFXXNTLGAHGI-UHFFFAOYSA-N	1	0	0	0
538	3,4,5,6,6-pentamethylhept-3-en-2-one	1	IXIYWQIFBRZMNR-UHFFFAOYSA-N	1	0	0	0
539	3,4-Dehydro-beta-ionone	1	GFXRINWBCYLQDQ-UHFFFAOYSA-N	1	0	0	0
540	3,4-dimethyl-1-cyclohex-3-enecarboxaldehyde	1	NOJNKSAQZMVMFF-UHFFFAOYSA-N	1	0	0	0
541	3,4-dimethyl-2-hexanone	1	YGXOERUAAWTDEV-UHFFFAOYSA-N	1	0	0	0
542	3,4-dimethylbenzaldehyde	1	POQJHLBMLVTHAU-UHFFFAOYSA-N	1	0	0	0
543	3,4-Dimethylcyclohexanol	1	ZBAXJUPCYVIBSP-UHFFFAOYSA-N	1	0	0	0
544	3,4-dimethylfuran-2,5-dione	1	MFGALGYVFGDXIX-UHFFFAOYSA-N	1	0	0	0
545	3,4-Dimethyl-Thiophene	1	GPSFYJDZKSRMKZ-UHFFFAOYSA-N	1	0	0	0
546	3,5-bis(methylsulfonyl)benzene-1,2-diol	1	MCRNEKQTLQYVFD-UHFFFAOYSA-N	1	0	0	0
547	3,5-dichloro-2,6-dimethyl-1-(phenylmethyl)-4-pyridinone	1	FFBVRKQWVZFJIF-UHFFFAOYSA-N	1	0	0	0
548	3,5-dimethyloctan-2-one	1	HSMZFNPREAWEOC-UHFFFAOYSA-N	1	0	0	0
549	3,5-dimethylundecane	1	YSUJWFQMTUVXNQ-UHFFFAOYSA-N	1	0	0	0
550	3,5-ditert-butyl-4-hydroxybenzaldehyde	1	DOZRDZLFLOODMB-UHFFFAOYSA-N	1	0	0	0
551	3,5-ditert-butylphenol	1	ZDWSNKPLZUXBPE-UHFFFAOYSA-N	1	0	0	0
552	3,6-dimethoxy-9-(2-phenylethynyl)-9-fluorenol	1	NBXSDRNTJOXRMZ-UHFFFAOYSA-N	0	1	0	0
553	3,6-dimethyldecane	1	NQWFSCYWTXQNGG-UHFFFAOYSA-N	1	0	0	0
554	3,7-dimethyl-6-octen-3-ol	1	JRTBBCBDKSRRCY-UHFFFAOYSA-N	1	0	0	0
555	3,7-dimethylocta-1,6-diene	1	FUDNBFMOXDUIIE-UHFFFAOYSA-N	1	0	0	0
556	3,8-dimethyl-4-(1-methylethenyl)-1,2,3,3a,4,5,8,8a-octahydroazulene	1	ZVFPFNUOFZWSOZ-UHFFFAOYSA-N	1	0	0	0
557	3,8-dimethyl-5-(1-methylethenyl)-1,2,4,5,6,7,8,8a-octahydroazulene	1	YIWKBKBHKZAWQV-UHFFFAOYSA-N	1	0	0	0
558	3,8-dimethyldecane	1	KMAHIPNGGSOJSM-UHFFFAOYSA-N	1	0	0	0
559	3-[(2S)-1-methyl-2-pyrrolidinyl]pyridine	1	SNICXCGAKADSCV-JTQLQIEISA-N	1	0	0	0
560	3-[(E)-6,6-dimethyl-5-oxohept-2-enyl]-1-cyclopentanone	1	XOFLWVZMVUWVEA-SNAWJCMRSA-N	1	0	0	0
561	3-acetyloxy-4-(trimethylammonio)butanoate	1	RDHQFKQIGNGIED-UHFFFAOYSA-N	1	0	0	0
562	3-bicyclo[2.2.1]heptanol	1	ZQTYQMYDIHMKQB-UHFFFAOYSA-N	1	0	0	0
563	3-ethenyl-2-methyl-N-phenyl-1-cyclopentanecarboxamide	1	VYROVNGARUSGSL-UHFFFAOYSA-N	1	0	0	0
564	3-ethenyl-3-methyl-2-(1-methylethenyl)-6-propan-2-ylidene-1-cyclohexanone	1	HSDARKIISPRNIO-UHFFFAOYSA-N	1	0	0	0
565	3-ethyl-2-pentanone	1	GSNKRSKIWFBWEG-UHFFFAOYSA-N	1	0	0	0
566	3-ethyl-3-methylheptane	1	HSOMNBKXPGCNBH-UHFFFAOYSA-N	1	0	0	0
567	3-ethylbut-3-en-2-one	1	UOTSYAILGSUTAC-UHFFFAOYSA-N	1	0	0	0
568	3-Ethylpyridine	1	MFEIKQPHQINPRI-UHFFFAOYSA-N	0	0	0	1
569	3-ethyltoluene	1	ZLCSFXXPPANWQY-UHFFFAOYSA-N	1	0	0	0
570	3-furancarboxaldehyde	1	AZVSIHIBYRHSLB-UHFFFAOYSA-N	1	0	0	0
571	3-methyl-1-butene	1	YHQXBTXEYZIYOV-UHFFFAOYSA-N	0	1	0	0
572	3-methyl-1H-indole	1	ZFRKQXVRDFCRJG-UHFFFAOYSA-N	1	0	0	0
573	3-methyl-1H-pyrrole	1	FEKWWZCCJDUWLY-UHFFFAOYSA-N	1	0	0	0
574	3-methyl-2-[(Z)-pent-2-enyl]-1-cyclopentanol	1	LODKRBXFYBNIEX-PLNGDYQASA-N	1	0	0	0
575	3-methyl-2-butenal	1	SEPQTYODOKLVSB-UHFFFAOYSA-N	0	1	0	0
576	3-methyl-2-hexanone	1	GYWYASONLSQZBB-UHFFFAOYSA-N	1	0	0	0
577	3-methyl-3-butenenitrile	1	OIQDAVBXDLGCID-UHFFFAOYSA-N	1	0	0	0
578	3-methyl-3-pentanol	1	FRDAATYAJDYRNW-UHFFFAOYSA-N	0	1	0	0
579	3-methyl-6-(2-oxanyloxy)-9-oxabicyclo[3.3.1]nonan-2-one	1	LSQZCYQCXFQTFX-UHFFFAOYSA-N	1	0	0	0
580	3'-Methylacetophenone	1	FSPSELPMWGWDRY-UHFFFAOYSA-N	1	0	0	0
581	3-Methylene-1,5,5-trimethylcyclohexene	1	ZKXYHQFGFMZPPJ-UHFFFAOYSA-N	1	0	0	0
582	3-methylheneicosane	1	OSJUENOXPFOHLF-UHFFFAOYSA-N	1	0	0	0
583	3-Methyl-pentane	1	PFEOZHBOMNWTJB-UHFFFAOYSA-N	0	1	0	0
584	3-methyltridecane	1	NLHRRMKILFRDGV-UHFFFAOYSA-N	1	0	0	0
585	3-thiophenecarboxaldehyde	1	RBIGKSZIQCTIJF-UHFFFAOYSA-N	1	0	0	0
586	4-(1-Methylethyl)-1-cyclohexene-4-carboxaldehyde	1	HSRWOAPOKHRLIT-UHFFFAOYSA-N	1	0	0	0
587	4-(2,6,6-Trimethylcyclohexa-1,3-dienyl)but-3-en-2-one	1	UWWCASOGCPOGJP-BQYQJAHWSA-N	1	0	0	0
588	4-(4-chlorophenyl)-2,6-diphenylpyridine	1	OPZKEGSYQSVNLU-UHFFFAOYSA-N	0	1	0	0
589	4-(benzenesulfinylmethyl)-4,5-dimethyl-7a-(1-methylethenyl)-2,3,3a,5,6,7-hexahydro-1H-indene	1	SJJFHRSGHJBIEF-UHFFFAOYSA-N	1	0	0	0
590	4-(methylthio)butanenitrile	1	JPWPMBYFDCHLKL-UHFFFAOYSA-N	1	0	0	0
591	4,4,10,13-tetramethyl-1,2,3,7,8,9,11,12,14,15,16,17-dodecahydrocyclopenta[a]phenanthren-3-ol	1	RHUBDWUBNSWMMY-UHFFFAOYSA-N	1	0	0	0
592	4,4,4a,6-tetramethyl-3,7,8,9-tetrahydro-2H-benzo[7]annulene	1	JXCJSXLIPJMTDX-UHFFFAOYSA-N	1	0	0	0
593	4,4,5,8-tetramethyl-1-benzopyran	1	IGQGRGFVBRTYNL-UHFFFAOYSA-N	1	0	0	0
594	4,4,7a-trimethyl-2-(1-methylethenyl)-2,5,6,7-tetrahydrobenzofuran-6-ol	1	KYEPWRGEYIPIKL-UHFFFAOYSA-N	1	0	0	0
595	4,4,7a-trimethyl-2-spiro[5,6-dihydrobenzofuran-7,2'-oxirane]one	1	XHEGXVAWDSUIIG-UHFFFAOYSA-N	1	0	0	0
596	4,6,6-trimethyl-2-[(1E)-3-methylbuta-1,3-dienyl]-3-oxatricyclo[5.1.0.02,4]octane	1	JEWBTTPLZBTNTA-VOTSOKGWSA-N	1	0	0	0
597	4,6,8-trimethyl-1-nonene	1	MYYALSDXVMCKSR-UHFFFAOYSA-N	1	0	0	0
598	4,6-dimethyl-2-heptanone	1	YXFDTUKUWNQPFV-UHFFFAOYSA-N	1	0	0	0
599	4,6-dimethyldodecane	1	FNUQJWPIADDMRS-UHFFFAOYSA-N	0	0	0	1
600	4,7,7-trimethyl-5-bicyclo[2.2.1]hept-2-enol	1	ZJPQCBPMMANSBE-UHFFFAOYSA-N	1	0	0	0
601	4,7,7-trimethylbicyclo[2.2.1]hepta-2,5-diene	1	VXMJXJAHNOJRAA-UHFFFAOYSA-N	1	0	0	0
602	4,7-dimethyl-1-benzofuran	1	PFXVPEGRXODMIQ-UHFFFAOYSA-N	1	0	0	0
603	4,7-dimethyl-4-prop-1-en-2-yl-1-oxaspiro[2.5]octane	1	HFKIFHWZVYAGCQ-UHFFFAOYSA-N	1	0	0	0
604	4,8-dimethyltridecane	1	IRMGDQSAWLAMIV-UHFFFAOYSA-N	1	0	0	0
605	4-[(dimethylamino)methyl]-5-hydroxy-2-phenyl-3-benzofurancarboxylic acid ethyl ester	1	JXUHSUSCLWIKEW-UHFFFAOYSA-N	0	1	0	0
606	4-[(propan-2-ylthio)methyl]morpholine	1	YXTBTNKSYWAUTA-UHFFFAOYSA-N	1	0	0	0
607	4-[4-(4-hydroxyphenyl)-4-methylpent-1-en-2-yl]phenol	1	MZLYLGGRVAFGBY-UHFFFAOYSA-N	1	0	0	0
608	4a-phenyl-1,3,4,5,6,7,8,8a-octahydronaphthalen-2-one	1	DYZGUSPYEUNIQK-UHFFFAOYSA-N	1	0	0	0
609	4-ethylbenzene-1,3-diol	1	VGMJYYDKPUPTID-UHFFFAOYSA-N	1	0	0	0
610	4-ethylbenzoic acid (phenylmethyl) ester	1	SGBLADRVAVZAFF-UHFFFAOYSA-N	0	0	0	1
611	4H-Pyrrolo[3,2,1-ij]quinoline, 1,2,5,6-tetrahydro-6-methyl-	1	ZVNKPQBRBWFFON-UHFFFAOYSA-N	1	0	0	0
612	4-Hydroxyphenylethane	1	HXDOZKJGKXYMEW-UHFFFAOYSA-N	1	0	0	0
613	4-methoxy-3-methylphenol	1	ILASIIGKRFKNQC-UHFFFAOYSA-N	1	0	0	0
614	4-methyl-1-decene	1	IMRKOERSTLKEAO-UHFFFAOYSA-N	1	0	0	0
615	4-methylheptane	1	CHBAWFGIXDBEBT-UHFFFAOYSA-N	0	0	0	1
616	4-Methylnonanoic acid	1	WQTZCQIRCYSUBQ-UHFFFAOYSA-N	1	0	0	0
617	4-phenyl-3,4-dihydroisoquinoline	1	PQKKAOHDVLDMOM-UHFFFAOYSA-N	0	1	0	0
618	4-tert-butyl-2-chlorophenol	1	PRLINSMUYJWPBL-UHFFFAOYSA-N	1	0	0	0
619	5-(5,5,8a-trimethyl-2-methylene-3,4,4a,6,7,8-hexahydro-1H-naphthalen-1-yl)-3-methyl-1-penten-3-ol	1	CECREIRZLPLYDM-UHFFFAOYSA-N	1	0	0	0
620	5,15-dimethylnonadecane	1	MWLAAYVJDLLYOA-UHFFFAOYSA-N	1	0	0	0
621	5,8a-dimethyl-3-(1-methylethenyl)-2,3,4,4a,5,6,7,8-octahydro-1H-naphthalene	1	DJLBUNMUAZWONS-UHFFFAOYSA-N	1	0	0	0
622	5-[(E)-but-2-en-2-yl]-2,2-dimethyloxolane	1	LPEYLSKLVYWOEQ-VMPITWQZSA-N	1	0	0	0
623	5-butyl-6-hexyl-2,3,3a,4,5,6,7,7a-octahydro-1H-indene	1	AZGPNRBWIVZVPD-UHFFFAOYSA-N	1	0	0	0
624	5-ethyl-2-oxolanone	1	JBFHTYHTHYHCDJ-UHFFFAOYSA-N	0	0	0	1
625	5-ethyl-3-methyl-2-oxolanone	1	YTALMPUNNICJOM-UHFFFAOYSA-N	1	0	0	0
626	5-ethyl-5-methyl-2-oxolanone	1	MJFDQFVZHVJKFU-UHFFFAOYSA-N	1	0	0	0
627	5H-chromen-8-ol	1	IIMFATLUFZNRJN-UHFFFAOYSA-N	1	0	0	0
628	5-Methyl-2-(1-methylethyl)-cyclohexanone	1	NFLGAXVYCFJBMK-YGPZHTELSA-N	1	0	0	0
629	5-methyl-2-phenyl-1H-indole	1	JPFTUUXPCFNLIX-UHFFFAOYSA-N	0	1	0	0
630	5-methyl-2-propan-2-ylphenol	1	MGSRCZKZVOBKFT-UHFFFAOYSA-N	1	0	0	0
631	5-methyl-3-octyne	1	KZPFAERNQBTVSG-UHFFFAOYSA-N	1	0	0	0
632	5-methylheptan-2-one	1	WYDAUGNQLUXTFB-UHFFFAOYSA-N	1	0	0	0
633	5-nitro-2-(1-piperidinyl)pyridine	1	RQPFYHQIEVITPC-UHFFFAOYSA-N	1	0	0	0
634	5-tert-butylcyclopenta-1,3-diene	1	ZATNUISQHWOHHK-UHFFFAOYSA-N	1	0	0	0
635	6,6-dimethyl-4-methylenebicyclo[3.1.1]hept-2-ene	1	YOQFOABVDRBYCG-UHFFFAOYSA-N	0	0	0	1
636	6-butyl-1-nitrocyclohexene	1	NFEBLOJEQRESDC-UHFFFAOYSA-N	1	0	0	0
637	6-chloro-2,3-dimethyl-4-phenylquinoline	1	LCDRXSVULKINQB-UHFFFAOYSA-N	0	1	0	0
638	6-ethenyl-6,9,9-trimethyl-4-methylenebicyclo[5.2.0]nonane	1	CRBWFYUUQIATHW-UHFFFAOYSA-N	1	0	0	0
639	6-methyl-2-pyridinecarboxaldehyde	1	AHISYUZBWDSPQL-UHFFFAOYSA-N	0	0	0	1
640	6-methyl-3-heptanone	1	CCCIYAQYQZQDIZ-UHFFFAOYSA-N	1	0	0	0
641	6-methyloctadecane	1	MMQAZWNADBJFCD-UHFFFAOYSA-N	1	0	0	0
642	7-(hydroxymethyl)-4,7-dimethyl-3-bicyclo[2.2.1]heptanol	1	NMQKRFRZSBQYQF-UHFFFAOYSA-N	1	0	0	0
643	7,7-Dimethyl-9-oxatricyclo[6.2.2.0(1,6)]dodecan-10-one	1	KENHWGDYBGSSPY-UHFFFAOYSA-N	1	0	0	0
644	7,9-ditert-butyl-1-oxaspiro[4.5]deca-6,9-diene-2,8-dione	1	ZTMZUYHXZPUDRF-UHFFFAOYSA-N	1	0	0	0
645	7-chloro-5-phenyl-1-trimethylsilyl-3H-1,4-benzodiazepin-2-one	1	JXTYHIJFKDXKHG-UHFFFAOYSA-N	0	0	1	0
646	7-methoxy-5-quinoxalinamine	1	YYNJYMYRHBOARL-UHFFFAOYSA-N	0	1	0	0
647	7-methylhexadecane	1	HZRSSYSIMDTFLT-UHFFFAOYSA-N	1	0	0	0
648	7-pentadecyne	1	PWVVSODTBMUEAL-UHFFFAOYSA-N	1	0	0	0
649	7-tert-butyl-3,4-dihydro-2H-naphthalen-1-one	1	QRSRSRJESLKZEX-UHFFFAOYSA-N	1	0	0	0
650	9,10-dehydroisolongifolene	1	UIPKEVNEOFKIRG-UHFFFAOYSA-N	1	0	0	0
651	9-Isopropyl-1-methyl-2-methylene-5-oxatricyclo[5.4.0.0(3,8)]undecane	1	KDKRHPHEWUSWKM-UHFFFAOYSA-N	1	0	0	0
652	9-methyl-1,2,3,4,5,6,7,8-octahydroanthracene	1	ATHFCPPVRFPECM-UHFFFAOYSA-N	1	0	0	0
653	9-methyl-1,2,3,4,5,6,7,8-octahydrophenanthrene	1	HJASFVZQQIVGLW-UHFFFAOYSA-N	1	0	0	0
654	9-methylacridine	1	FLDRLXJNISEWNZ-UHFFFAOYSA-N	0	1	0	0
655	9-Octadecen-1-ol, (Z)-	1	ALSTYHKOOCGGFT-KTKRTIGZSA-N	0	0	1	0
656	acetic acid (5-methyl-2-propan-2-ylcyclohexyl) ester	1	XHXUANMFYXWVNG-UHFFFAOYSA-N	1	0	0	0
657	acetic acid [(2E,4E,6E,8E)-3,7-dimethyl-9-(2,6,6-trimethyl-1-cyclohexenyl)nona-2,4,6,8-tetraenyl] ester	1	QGNJRVVDBSJHIZ-QHLGVNSISA-N	1	0	0	0
658	acetic acid [(Z)-7-methyltetradec-8-enyl] ester	1	IUOFQMYQDUARQU-RAXLEYEMSA-N	1	0	0	0
659	acetic acid 4-(2,6,6-trimethyl-1-cyclohexenyl)but-3-en-2-yl ester	1	WODKSVNXBYBTQC-UHFFFAOYSA-N	1	0	0	0
660	Acetic anhydride	1	WFDIJRYMOXRFFG-UHFFFAOYSA-N	1	0	0	0
661	acetonitrile	1	WEVYAHXRMPXWCK-UHFFFAOYSA-N	0	1	0	0
662	ALLO-OCIMENE	1	GQVMHMFBVWSSPF-SOYUKNQTSA-N	1	0	0	0
663	Allyl octadecyl oxalate	1	JUETYCJINGVUAJ-UHFFFAOYSA-N	1	0	0	0
664	alpha-Cubebene	1	XUEHVOLRMXNRKQ-KHMAMNHCSA-N	1	0	0	0
665	alpha-Fenchene	1	XCPQUQHBVVXMRQ-UHFFFAOYSA-N	0	0	0	1
666	alpha-himachalene	1	ZJSIKVDEOWWVEH-UHFFFAOYSA-N	1	0	0	0
667	alpha-Methyl-alpha-toluic aldehyde	1	IQVAERDLDAZARL-UHFFFAOYSA-N	1	0	0	0
668	alpha-Phellandrene	1	OGLDWXZKYODSOB-UHFFFAOYSA-N	0	0	0	1
669	aniline	1	PAYRUJLWNCNPSJ-UHFFFAOYSA-N	1	0	0	0
670	Aromadendrene epoxide	1	XPGWKKLDFXNBPJ-UHFFFAOYSA-N	1	0	0	0
671	azulene	1	CUFNKYGDVFVPHO-UHFFFAOYSA-N	1	0	0	0
672	Azulene, 1,2,3,5,6,7,8,8a-octahydro-1,4-dimethyl-7-(1-methylethenyl)-, [1S-(1Œ±,7Œ±,8aŒ≤)]-	1	YHAJBLWYOIUHHM-IKCIUXDWSA-N	1	0	0	0
673	benzene-1,2-dicarboxylic acid O2-hexan-3-yl ester O1-(2-methylpropyl) ester	1	FGDFTBGSYDLKIZ-UHFFFAOYSA-N	1	0	0	0
674	Benzocycloheptano[2,3,4-I,j]isoquinoline, 4,5,6,6a-tetrahydro-1,9-dihydroxy-2,10-dimethoxy-5-methyl-	1	FCUPBHSFILPSGR-UHFFFAOYSA-N	1	0	0	0
675	beta-Calarene	1	MBIPADCEHSKJDQ-ADBWKJQBSA-N	1	0	0	0
676	beta-cyclocitrol	1	MOQGCGNUWBPGTQ-UHFFFAOYSA-N	0	0	0	1
677	beta-Myrcene	1	UAHWPYUMFXYFJY-UHFFFAOYSA-N	0	0	0	1
678	beta-selinene	1	YOVSPTNQHMDJAG-QLFBSQMISA-N	1	0	0	0
679	beta-Vatirenene	1	QSUQBXKPPUWLTH-UHFFFAOYSA-N	1	0	0	0
680	Bisphenol A	1	IISBACLAFKSPIT-UHFFFAOYSA-N	1	0	0	0
681	Bornyl butyrate	1	VIPNQHBVIDJXJE-UHFFFAOYSA-N	1	0	0	0
682	butane	1	IJDNQMDRQITEOD-UHFFFAOYSA-N	0	1	0	0
683	butanoic acid	1	FERIUCNNQQJTOY-UHFFFAOYSA-N	1	0	0	0
684	Butylated Hydroxytoluene	1	NLZUEZXRPGMBCV-UHFFFAOYSA-N	0	0	1	0
685	carbamic acid	1	KXDHJXZQYSOELW-UHFFFAOYSA-N	0	0	1	0
686	Cedran-diol, (8S,14)-	1	YULHLOUAHSEHLD-UHFFFAOYSA-N	1	0	0	0
687	Cedrol	1	SVURIXNDRWRAFU-OGMFBOKVSA-N	1	0	0	0
688	chloromethane	1	NEHMKBQYUWJMIP-UHFFFAOYSA-N	1	0	0	0
689	Cis-3-ethyl-endo-tricyclo[5.2.1.0(2.6)]decane	1	SNHMVFCIRBVRSI-UHFFFAOYSA-N	1	0	0	0
690	Cis-alpha,beta-penteneoic acid	1	YIYBQIKDCADOSF-ONEGZZNKSA-N	1	0	0	0
691	cyclododecane	1	DDTBPAQBQHZRDW-UHFFFAOYSA-N	1	0	0	0
692	cyclohexa-1,3-diene	1	MGNZXYYWBUKAII-UHFFFAOYSA-N	0	1	0	0
693	Cyclohexane-1,3-dione, 2-allylaminomethylene-5,5-dimethyl-	1	LCEGCCDAZKUHEY-UHFFFAOYSA-N	0	1	0	0
694	Cyclohexyl isothiocyanate	1	MZSJGCPBOVTKHR-UHFFFAOYSA-N	0	1	0	0
695	cyclopentane	1	RGSFGYAAUTVSQA-UHFFFAOYSA-N	0	1	0	0
696	cyclopentene	1	LPIQUOYDBNQMRZ-UHFFFAOYSA-N	0	1	0	0
697	Di-2-propenyl disulfide, 9CI	1	PFRGXCVKLLPLIP-UHFFFAOYSA-N	1	0	0	0
698	dibenzofuran	1	TXCDCPKCNAJMEE-UHFFFAOYSA-N	1	0	0	0
699	Diepicedrene-1-oxide	1	HETWPUJFGKDFMN-UHFFFAOYSA-N	1	0	0	0
700	Dihydrodehydro-Œ±-ionone	1	SQFRYZPEWOZAKJ-UHFFFAOYSA-N	1	0	0	0
701	Diisopropylphenol	1	OLBCVFGFOZPWHH-UHFFFAOYSA-N	1	0	0	0
702	DL-2-Octanol	1	SJWFXCIHNDVPSH-UHFFFAOYSA-N	0	0	0	1
703	dodec-1-yn-4-ol	1	ABQRRMVVOGPNRA-UHFFFAOYSA-N	1	0	0	0
704	Dodecane, 2-methyl-	1	HGEMCUOAMCILCP-UHFFFAOYSA-N	1	0	0	0
705	dodecanoic acid	1	POULHZVOKOAJMA-UHFFFAOYSA-N	1	0	0	0
706	dodecyl 2-sulfanylethanoate	1	TVMDUMQNXXNGMG-UHFFFAOYSA-N	1	0	0	0
707	Ethyl ether	1	RTZKZFJDLAIYFH-UHFFFAOYSA-N	1	0	0	0
708	Eucarvone	1	QNGQIURXCUHNAT-UHFFFAOYSA-N	0	0	0	1
709	formic acid	1	BDAGIHXWWSANSR-UHFFFAOYSA-N	1	0	0	0
710	formic acid methyl ester	1	TZIHFWKZFHZASV-UHFFFAOYSA-N	0	1	0	0
711	Furan, 2-methyl-3-(methylthio)	1	OQVAOEIMSKZGAL-UHFFFAOYSA-N	1	0	0	0
712	Furan-3-thiol, 2-methyl	1	RUYNUXHHUVUINQ-UHFFFAOYSA-N	0	0	0	1
713	gamma-Caryophyllene	1	NPNUFJAVOOONJE-FLFDDASRSA-N	1	0	0	0
714	gamma-Neoclovene	1	ZYKFQRCKKGFKQR-UHFFFAOYSA-N	1	0	0	0
715	heptanenitrile	1	SDAXRHHPNYTELL-UHFFFAOYSA-N	0	0	0	1
716	heptanoic acid	1	MNWFXJYAOYHMED-UHFFFAOYSA-N	1	0	0	0
717	hexadecanal	1	NIOYUNMRJMEDGI-UHFFFAOYSA-N	1	0	0	0
718	Hexahydrofarnesol	1	HDPUXESLSOZSIB-UHFFFAOYSA-N	1	0	0	0
719	hexanenitrile	1	AILKHAQXUAOOFU-UHFFFAOYSA-N	0	0	0	1
720	hotrienol	1	ZJIQIJIQBTVTDY-VOTSOKGWSA-N	0	0	0	1
721	Hydroxy-phenyl-acetic acid anion	1	IWYDHOAUDWTVEP-SSDOTTSWSA-N	1	0	0	0
722	Indan-1-ol	1	YIAPLDFPUUJILH-UHFFFAOYSA-N	1	0	0	0
723	Isoaromadendrene epoxide	1	GLKQAHXBJLGAFT-UHFFFAOYSA-N	1	0	0	0
724	iso-beta-terpineol	1	RUJPNZNXGCHGID-UHFFFAOYSA-N	0	0	0	1
725	Isobutylester kyseliny octove	1	GJRQTCIYDGXPES-UHFFFAOYSA-N	0	0	0	1
726	Isocyclocitral	1	YJSUCBQWLKRPDL-UHFFFAOYSA-N	1	0	0	0
727	Isolongifolene-5-ol	1	GGMSSTXCRZLWIW-UHFFFAOYSA-N	1	0	0	0
728	Isoterpinolene	1	CIPXOBMYVWRNLL-UHFFFAOYSA-N	1	0	0	0
729	kauren-19-ol	1	YNHXWZNOUUQLCY-UHFFFAOYSA-N	1	0	0	0
730	Ledene oxide-(II)	1	OZNHATCGPKOFBH-UHFFFAOYSA-N	1	0	0	0
731	L-Isopulegol	1	ZYTMANIQRDEHIO-KXUCPTDWSA-N	0	0	0	1
732	Longifolenaldehyde	1	PBMHTGOFWRRJFS-UHFFFAOYSA-N	1	0	0	0
733	Lutidine	1	OISVCGZHLKNMSJ-UHFFFAOYSA-N	0	0	0	1
734	m-2-Xylenol	1	NXXYKOUNUYWIHA-UHFFFAOYSA-N	0	0	0	1
735	m-Dithiane, 8CI	1	WQADWIOXOXRPLN-UHFFFAOYSA-N	1	0	0	0
736	Meso-form	1	XOJVVFBFDXDTEG-UHFFFAOYSA-N	1	0	0	0
737	metadichlorobenzene	1	ZPQOPVIELGIULI-UHFFFAOYSA-N	1	0	0	0
738	Methyl 5-methyl-2-furyl ketone	1	KEFJLCGVTHRGAH-UHFFFAOYSA-N	1	0	0	0
739	Methyl ethyl disulphide	1	XLTBPTGNNLIKRW-UHFFFAOYSA-N	1	0	0	0
740	Methyl methylacrylate	1	VVQNEPGJFQJSBK-UHFFFAOYSA-N	1	0	0	0
741	Methyl palmitic acid	1	FLIACVVOZYBSBS-UHFFFAOYSA-N	0	0	1	0
742	methylimino(oxo)methane	1	HAMGRBXTJNITHG-UHFFFAOYSA-N	1	0	0	0
743	Methylpentamethylene	1	GDOPTJXRTPNYNR-UHFFFAOYSA-N	0	1	0	0
744	m-Picoline	1	ITQTTZVARXURQS-UHFFFAOYSA-N	1	0	0	0
745	Muurola-4,9-diene	1	QMAYBMKBYCGXDH-UHFFFAOYSA-N	1	0	0	0
746	m-Xylol	1	IVSZLXZYQVIEFR-UHFFFAOYSA-N	1	0	0	0
747	Myrcenol	1	DUNCVNHORHNONW-UHFFFAOYSA-N	1	0	0	0
748	Myrtenal	1	KMRMUZKLFIEVAO-UHFFFAOYSA-N	0	0	0	1
749	N-(2-adamantyl)acetamide	1	OFEZUSBZKMXQEU-UHFFFAOYSA-N	0	1	0	0
750	N-(3-furanyl)acetamide	1	MSUYGSATOVDCFI-UHFFFAOYSA-N	0	0	0	1
751	N,N-dibutylformamide	1	NZMAJUHVSZBJHL-UHFFFAOYSA-N	0	0	0	1
752	N,N-dimethylacetamide	1	FXHOOIRPVKKKFG-UHFFFAOYSA-N	0	1	0	0
753	N-[3-(3,4,5-trimethoxyphenyl)propyl]acetamide	1	WENYKDGBBKOQIF-UHFFFAOYSA-N	0	1	0	0
754	N-acetyl-N-butan-2-ylacetamide	1	YSBSJMAMWIVBFC-UHFFFAOYSA-N	0	1	0	0
755	N-Acryloylaminoethoxyethanol	1	ZSBWUNDRDHVNJL-UHFFFAOYSA-N	0	0	0	1
756	N-Butylacetate	1	DKPFZGUDAPQIHT-UHFFFAOYSA-N	0	1	0	0
757	N-Butyric acid ethyl ester	1	OBNCKNCVKJNDBV-UHFFFAOYSA-N	0	0	0	1
758	N-Caproic acid ethyl ester	1	SHZIWNPUGXLXDT-UHFFFAOYSA-N	0	0	0	1
759	neryl alcohol	1	GLZPCOQZEFWAFX-YFHOEESVSA-N	0	0	0	1
760	N-Furfurylpyrrole	1	BTBFUBUCCJKJOZ-UHFFFAOYSA-N	1	0	0	0
761	N-Heneicosane	1	FNAZRRHPUDJQCJ-UHFFFAOYSA-N	1	0	0	0
762	N-Heptadecanal	1	PIYDVAYKYBWPPY-UHFFFAOYSA-N	0	1	0	0
763	N-methylformamide	1	ATHHXGZTWNVVOU-UHFFFAOYSA-N	1	0	0	0
764	Non-2-enal	1	BSAIUMLZVGUGKX-FPLPWBNLSA-N	1	0	0	0
765	nonane	1	BKIMMITUMNQMOS-UHFFFAOYSA-N	0	1	0	0
766	nonanoyl chloride	1	NTQYXUJLILNTFH-UHFFFAOYSA-N	1	0	0	0
767	N-phenylformamide	1	DYDNPESBYVVLBO-UHFFFAOYSA-N	0	0	1	0
768	N-propan-2-yl-2-propanamine	1	UAOMVDZJSHZZME-UHFFFAOYSA-N	0	0	1	0
769	N-Tetracosane	1	POOSGDOYLQNASK-UHFFFAOYSA-N	1	0	0	0
770	N-Tricosane	1	FIGVVZUWCLSUEI-UHFFFAOYSA-N	1	0	0	0
771	O-Bromo-phenol	1	VADKRMSMGWJZCF-UHFFFAOYSA-N	1	0	0	0
772	octadecanal	1	FWWQKRXKHIRPJY-UHFFFAOYSA-N	0	1	0	0
773	octadecanoic acid prop-2-enyl ester	1	HPCIWDZYMSZAEZ-UHFFFAOYSA-N	1	0	0	0
774	Octan-3-one	1	RHLVCLIPMVJYKS-UHFFFAOYSA-N	0	0	0	1
775	Octylene	1	KWKAKUADMBZCLK-UHFFFAOYSA-N	0	1	0	0
776	O-decylhydroxylamine	1	MQNAOOIFODUDES-UHFFFAOYSA-N	1	0	0	0
777	Œ±2-bisabolene	1	YHBUQBJHSRGZNF-AUWJEWJLSA-N	0	0	0	1
778	O-Hydroxybenzoic acid, methyl ester	1	OSWPMRLSEDHDFF-UHFFFAOYSA-N	1	0	0	0
779	omega-Chlorotoluene	1	KCXMKQUNVWSEMD-UHFFFAOYSA-N	1	0	0	0
780	O-Picoline	1	BSKHPKMHTQYZBB-UHFFFAOYSA-N	0	0	0	1
781	ortho-Ethyltoluene	1	HYFLWBNQFMXCPA-UHFFFAOYSA-N	1	0	0	0
782	oxaldehyde	1	LEQAOMBKQFMDFZ-UHFFFAOYSA-N	1	0	0	0
783	oxolane	1	WYURNTSHIVDZCO-UHFFFAOYSA-N	1	0	0	0
784	Oxyde de mesityle	1	SHOJXDKTYKFBRD-UHFFFAOYSA-N	0	0	0	1
785	Parabanate	1	ZFLIKDUSUDBGCD-UHFFFAOYSA-N	0	1	0	0
786	p-Benzoquinone, 2,6-bis-(1,1-dimethylethyl)	1	RDQSIADLBQFVMY-UHFFFAOYSA-N	1	0	0	0
787	Pelargonic alcohol	1	ZWRUINPWMLAQRD-UHFFFAOYSA-N	1	0	0	0
788	pentan-2-ylbenzene	1	LTHAIAJHDPJXLG-UHFFFAOYSA-N	1	0	0	0
789	Pentane-2,3-dione	1	TZMFJUDUGYTVRY-UHFFFAOYSA-N	1	0	0	0
790	pentanoic acid	1	NQPDZGIKBAWPEJ-UHFFFAOYSA-N	1	0	0	0
791	Phenyl methyl ether	1	RDOXTESZEPMUJZ-UHFFFAOYSA-N	1	0	0	0
792	Phenylethyl alcohol, USAN	1	WRMNZCZEMHIOCP-UHFFFAOYSA-N	0	0	0	1
793	Phenylpropane	1	ODLMAHJVESYWTB-UHFFFAOYSA-N	1	0	0	0
794	Phenylpropionaldehyde	1	YGCZTXZTJXYWCO-UHFFFAOYSA-N	1	0	0	0
795	Piperazine hydrate	1	GLUUGHFHXGJENI-UHFFFAOYSA-N	0	1	0	0
796	Piperidinoformamide	1	FEWLNYSYJNLUOO-UHFFFAOYSA-N	0	0	0	1
797	p-Menta-1,3,8-triene	1	XNMPFDIYAMOYRM-UHFFFAOYSA-N	0	0	0	1
798	p-Mentha-6,8-dien-2-ol	1	BAVONGHXFVOKBV-UHFFFAOYSA-N	0	0	0	1
799	p-menthan-8-ol	1	UODXCYZDMHPIJE-WLQWPBEESA-N	1	0	0	0
800	propanoic acid	1	XBDQKXXYIPTUBI-UHFFFAOYSA-N	0	1	0	0
801	propanoic acid (2-ethyl-3-hydroxy-2-methylhexyl) ester	1	QONBAQBZDACBTM-UHFFFAOYSA-N	0	0	0	1
802	Propanoic acid, 2,2-dimethyl-	1	IUGYQRQAERSCNH-UHFFFAOYSA-N	0	0	0	1
803	Propionylbenzene	1	KRIOVPPHQSLHCZ-UHFFFAOYSA-N	0	0	0	1
804	Propyl amyl ketone	1	TYBCSQFBSWACAA-UHFFFAOYSA-N	1	0	0	0
805	Pulespenone	1	HKZQJZIFODOLFR-UHFFFAOYSA-N	0	0	0	1
806	Pyrazine, 3-ethyl-2,6-dimethyl	1	JZBCTZLGKSYRSF-UHFFFAOYSA-N	0	0	0	1
807	pyrimidine	1	CZPWVGJYEJSRLH-UHFFFAOYSA-N	0	1	0	0
808	Pyrrole,2,5-dimethyl	1	PAPNRQCYSFBWDI-UHFFFAOYSA-N	0	1	0	0
809	pyrrolidin-3-ylamine	1	NGXSWUFDCSEIOO-UHFFFAOYSA-N	0	1	0	0
810	Sec-butylcarbinol	1	QPRQEDXDYOZYLA-UHFFFAOYSA-N	1	0	0	0
811	S-Methyl thiopropionate	1	AIILTVHCLAEMDA-UHFFFAOYSA-N	1	0	0	0
812	So-propyl acetate	1	JMMWKPVZQRWMSS-UHFFFAOYSA-N	0	0	0	1
813	Spiro[1,4-methanoazulene-9,2'-oxirane], decahydro-4,8,8-trimethyl-	1	JGOMSUGOZLJMRV-UHFFFAOYSA-N	1	0	0	0
814	sulfuric acid [(3S,8R,9S,10R,13S,14S)-10,13-dimethyl-17-oxo-1,2,3,4,7,8,9,11,12,14,15,16-dodecahydrocyclopenta[a]phenanthren-3-yl] ester	1	CZWCKYRVOZZJNM-USOAJAOKSA-N	1	0	0	0
815	Surfur dioxide (anhydrous)	1	RAHZWNYVWXNFOC-UHFFFAOYSA-N	1	0	0	0
816	Tartronic acid, 8CI	1	ROBFUDYVXSDBQM-UHFFFAOYSA-N	0	0	1	0
817	Tetradecylaldehyde	1	UHUFTBALEZWWIH-UHFFFAOYSA-N	0	1	0	0
818	Tetrahydro-alpha,alpha,5-trimethyl-5-vinylfuran-2-methanol	1	BRHDDEIRQPDPMG-UHFFFAOYSA-N	1	0	0	0
819	Tetrahydrofuran, 2,2-dimethyl-5-(1-methylpropenyl)	1	LPEYLSKLVYWOEQ-YVMONPNESA-N	1	0	0	0
820	Tetrahydro-m-cresol	1	UJBOOUHRTQVGRU-UHFFFAOYSA-N	0	0	0	1
821	Tetramisolum	1	XMVBHZBLHNOQON-UHFFFAOYSA-N	1	0	0	0
822	Thioallyl ether	1	UBJVUCKUDDKUJF-UHFFFAOYSA-N	1	0	0	0
823	Thiophenol	1	RMVRSNDYEFQCLF-UHFFFAOYSA-N	1	0	0	0
824	Thujol	1	DZVXRFMREAADPP-UHFFFAOYSA-N	1	0	0	0
825	Trans-caryophyllene	1	NPNUFJAVOOONJE-GFUGXAQUSA-N	1	0	0	0
826	trans-Geraniol	1	GLZPCOQZEFWAFX-JXMROGBWSA-N	0	0	0	1
827	Trans-linalool oxide (furanoid)	1	BRHDDEIRQPDPMG-WCBMZHEXSA-N	0	0	0	1
828	trans-Ocimene	1	IHPKGUQCSIINRJ-CSKARUKUSA-N	0	0	0	1
829	trans-p-Menthan-1-ol	1	CMLYGGFIXXLYQT-UHFFFAOYSA-N	1	0	0	0
830	Trans-tiglaldehyde	1	ACWQBUSCFPJUPN-HYXAFXHYSA-N	1	0	0	0
831	Tricyclo[4.3.1.1(3,8)]undecane-1-carboxylic acid	1	STNYGMDZVYBFLR-UHFFFAOYSA-N	1	0	0	0
832	Tridecyl aldehyde	1	BGEHHAVMRVXCGR-UHFFFAOYSA-N	0	1	0	0
833	Trilostane	1	KVJXBPDAXMEYOA-CXANFOAXSA-N	1	0	0	0
834	Trisulfide, methyl 2-propenyl	1	JGMPRNFEEAJLAJ-UHFFFAOYSA-N	1	0	0	0
835	Turmerone (-ar)	1	NAAJVHHFAXWBOK-UHFFFAOYSA-N	1	0	0	0
836	Undecanone-(2)	1	KYWIYKKSMDLRDC-UHFFFAOYSA-N	1	0	0	0
837	Verbenol	1	WONIGEXYPVIKFS-UHFFFAOYSA-N	0	0	0	1
838	Vinyl methyl ketone	1	FUSUHKVFWTUUBE-UHFFFAOYSA-N	0	1	0	0
839	xi-2,5-Dimethyltridecane	1	WHEITGBIIYGVLM-UHFFFAOYSA-N	1	0	0	0
840	xi-3,6-Dihydro-4-methyl-2-(2-methyl-1-propenyl)-2H-pyran	1	FRISMOQHTLZZRP-UHFFFAOYSA-N	0	0	0	1
841	Z-Ocimene	1	IHPKGUQCSIINRJ-NTMALXAHSA-N	0	0	0	1

## Sheet: References
#	Reference	Citation
1	Arasaradnam 2014	﻿Arasaradnam, R. P. et al. (2014) ‘Differentiating coeliac disease from irritable bowel syndrome by urinary volatile organic compound analysis - A pilot study’, PLoS ONE, 9(10), pp. 1–9. doi: 10.1371/journal.pone.0107312.
2	Banday 2011	Banday, K. M. et al. (2011) ‘Use of Urine Volatile Organic Compounds To Discriminate Tuberculosis Patients from Healthy Subjects’, Analytical Chemistry, 83(14), pp. 5526–5534. doi: 10.1021/ac200265g.
3	Boulind 2022	Boulind, C. E. et al. (2022) ‘Urinary Volatile Organic Compound Testing in Fast-Track Patients with Suspected Colorectal Cancer’, Cancers, 14(9). doi: 10.3390/cancers14092127.
4	Cozzolino 2014	Cozzolino R, De Magistris L, Saggese P, Stocchero M, Martignetti A, Di Stasio M, et al. Use of solid-phase microextraction coupled to gas chromatography-mass spectrometry for determination of urinary volatile organic compounds in autistic children compared with healthy controls. Anal Bioanal Chem 2014;406:4649–62. https://doi.org/10.1007/s00216-014-7855-z.
5	Cozzolino 2017	Cozzolino R, De Giulio B, Marena P, Martignetti A, Günther K, Lauria F, et al. Urinary volatile organic compounds in overweight compared to normal-weight children: Results from the Italian I.Family cohort. Sci Rep 2017;7:1–14. https://doi.org/10.1038/s41598-017-15957-7.
6	Deev 2020	Deev V, Solovieva S, Andreev E, Protoshchak V, Karpushchenko E, Sleptsov A, et al. Prostate cancer screening using chemometric processing of GC–MS profiles obtained in the headspace above urine samples. J Chromatogr B Anal Technol Biomed Life Sci 2020;1155:122298. https://doi.org/10.1016/j.jchromb.2020.122298.
7	Díaz de León-Martínez 2021	Díaz de León-Martínez, L. et al. (2021) ‘Identification of volatile organic compounds in the urine of patients with cervical cancer. Test concept for timely screening’, Clinica Chimica Acta, 522(August), pp. 132–140. doi: 10.1016/j.cca.2021.08.014.
8	Eshima 2019	Eshima J, Davis TJ, Bean HD, Fricks J, Smith BS. A metabolomic approach for predicting diurnal changes in cortisol. Metabolites 2020;10. https://doi.org/10.3390/metabo10050194.
9	Filipiak 2012	Filipiak W, Ruzsanyi V, Mochalski P, Filipiak A, Bajtarevic A, Ager C, et al. Dependence of exhaled breath composition on exogenous factors, smoking habits and exposure to air pollutants. J Breath Res 2012;6. https://doi.org/10.1088/1752-7155/6/3/036008.
10	Hanai 2011	Hanai Y, Shimono K, Matsumura K, Vachani A, Albelda S, Yamazaki K, et al. Urinary volatile compounds as biomarkers for lung cancer. Biosci Biotechnol Biochem 2012;76:679–84. https://doi.org/10.1271/bbb.110760.
11	Hua 2018	Hua Q, Wang L, Liu C, Han L, Zhang Y, Liu H. Volatile metabonomic profiling in urine to detect novel biomarkers for B-cell non-Hodgkin’s lymphoma. Oncol Lett 2018;15:7806–16. https://doi.org/10.3892/ol.2018.8352.
12	Jobu 2012	Jobu, K. et al. (2012) ‘Metabolomics study on the biochemical profiles of odor elements in urine of human with bladder cancer.’, Biological & pharmaceutical bulletin. Japan, 35(4), pp. 639–642. doi: 10.1248/bpb.35.639.
13	Khalid 2015	Khalid, T. et al. (2015) ‘Urinary volatile organic compounds for the detection of prostate cancer’, PLoS ONE, 10(11), pp. 1–15. doi: 10.1371/journal.pone.0143283.
14	Lett 2022	Lett, L. et al. (2022) ‘Investigation of urinary volatile organic compounds as novel diagnostic and surveillance biomarkers of bladder cancer’, British Journal of Cancer. Springer US, 127(2), pp. 329–336. doi: 10.1038/s41416-022-01785-8.
15	Ligor 2021	Ligor T, Zawadzka J, Straczyński G, González Paredes RM, Wenda-Piesik A, Ratiu IA, et al. Searching for potential markers of glomerulopathy in urine by HS-SPME-GC×GC TOFMS. Molecules 2021;26. https://doi.org/10.3390/molecules26071817.
16	Lima 2019	Lima AR, Pinto J, Azevedo AI, Barros-Silva D, Jerónimo C, Henrique R, et al. Identification of a biomarker panel for improvement of prostate cancer diagnosis by volatile metabolic profiling of urine. Br J Cancer 2019;121:857–68. https://doi.org/10.1038/s41416-019-0585-4.
17	Liu 2017	Liu D, Zhao N, Wang M, Pi X, Feng Y, Wang Y, et al. Urine volatile organic compounds as biomarkers for minimal change type nephrotic syndrome. Biochem Biophys Res Commun 2018;496:58–63. https://doi.org/10.1016/j.bbrc.2017.12.164.
18	Longo 2021	Longo V, Forleo A, Ferramosca A, Notari T, Pappalardo S, Siciliano P, et al. Blood, urine and semen Volatile Organic Compound (VOC) pattern analysis for assessing health environmental impact in highly polluted areas in Italy. Environ Pollut 2021;286:117410. https://doi.org/10.1016/j.envpol.2021.117410.
19	Mesquita 2020	de Sousa Mesquita A, Zamora-Obando HR, Neves dos Santos F, Schmidt-Filho J, Cordeiro de Lima V, D’Almeida Costa F, et al. Volatile organic compounds analysis optimization and biomarker discovery in urine of Non-Hodgkin lymphoma patients before and during chemotherapy. Microchem J 2020;159:105479. https://doi.org/10.1016/j.microc.2020.105479.
20	Monteiro 2017	Monteiro, M. et al. (2017) ‘GC-MS metabolomics-based approach for the identification of a potential VOC-biomarker panel in the urine of renal cell carcinoma patients’, Journal of Cellular and Molecular Medicine, 21(9), pp. 2092–2105. doi: 10.1111/jcmm.13132.
21	O'Lenick 2019	O’Lenick, C. R. et al. (2019) ‘Detection and analysis of endogenous polar volatile organic compounds (PVOCs) in urine for human exposome research’, Biomarkers. Taylor & Francis, 24(3), pp. 240–248. doi: 10.1080/1354750X.2018.1548031.
22	Opitz 2018	Opitz P, Herbarth O. The volatilome - Investigation of volatile organic metabolites (VOM) as potential tumor markers in patients with head and neck squamous cell carcinoma (HNSCC). J Otolaryngol - Head Neck Surg 2018;47:1–13. https://doi.org/10.1186/s40463-018-0288-5.
23	Pinto 2021	Pinto J, Amaro F, Lima AR, Carvalho-Maia C, Jerónimo C, Henrique R, et al. Urinary Volatilomics Unveils a Candidate Biomarker Panel for Noninvasive Detection of Clear Cell Renal Cell Carcinoma. J Proteome Res 2021;20:3068–77. https://doi.org/10.1021/acs.jproteome.0c00936.
24	Porto-Figueira 2018a	Porto-Figueira P, Pereira JAM, Câmara JS. Exploring the potential of needle trap microextraction combined with chromatographic and statistical data to discriminate different types of cancer based on urinary volatomic biosignature. Anal Chim Acta 2018;1023:53–63. https://doi.org/10.1016/j.aca.2018.04.027.
25	Porto-Figueira 2018b	Porto-Figueira P, Pereira J, Miekisch W, Câmara JS. Exploring the potential of NTME/GC-MS, in the establishment of urinary volatomic profiles. Lung cancer patients as case study. Sci Rep 2018;8:1–11. https://doi.org/10.1038/s41598-018-31380-y.
26	Rocha 2012	Rocha SM, Caldeira M, Carrola J, Santos M, Cruz N, Duarte IF. Exploring the human urine metabolomic potentialities by comprehensive two-dimensional gas chromatography coupled to time of flight mass spectrometry. J Chromatogr A 2012;1252:155–63. https://doi.org/10.1016/j.chroma.2012.06.067.
27	Silva 2011	Silva CL, Passos M, Câmara JS. Investigation of urinary volatile organic metabolites as potential cancer biomarkers by solid-phase microextraction in combination with gas chromatography-mass spectrometry. Br J Cancer 2011;105:1894–904. https://doi.org/10.1038/bjc.2011.437.
28	Silva 2019	Silva CL, Perestrelo R, Silva P, Tomás H, Câmara JS. Implementing a central composite design for the optimization of solid phase microextraction to establish the urinary volatomic expression: a first approach for breast cancer. Metabolomics 2019;15:64. https://doi.org/10.1007/s11306-019-1525-2.
29	Taunk 2018	Taunk K, Taware R, More TH, Porto-Figueira P, Pereira JAM, Mohapatra R, et al. A non-invasive approach to explore the discriminatory potential of the urinary volatilome of invasive ductal carcinoma of the breast. RSC Adv 2018;8:25040–50. https://doi.org/10.1039/c8ra02083c.
30	Taware 2017	Taware R, Taunk K, Pereira JAM, Dhakne R, Kannan N, Soneji D, et al. Investigation of urinary volatomic alterations in head and neck cancer: a non-invasive approach towards diagnosis and prognosis. Metabolomics 2017;13:111. https://doi.org/10.1007/s11306-017-1251-6.
31	Tyagi 2021	Tyagi, H. et al. (2021) ‘Non-invasive detection and staging of colorectal cancer using a portable electronic nose’, Sensors, 21(16), pp. 1–17. doi: 10.3390/s21165440.
32	Wang 2015	Wang C, Feng Y, Wang M, Pi X, Tong H, Wang Y, et al. Volatile Organic Metabolites Identify Patients with Mesangial Proliferative Glomerulonephritis, IgA Nephropathy and Normal Controls. Sci Rep 2015;5:2–11. https://doi.org/10.1038/srep14744.
33	Wang 2016	Wang D, Wang C, Pi X, Guo L, Wang Y, Li M, et al. Urinary volatile organic compounds as potential biomarkers for renal cell carcinoma. Biomed Reports 2016;5:68–72. https://doi.org/10.3892/br.2016.686.
34	Wang 2017	Wang, M. et al. (2017) ‘Urinary Volatile Organic Compounds as Potential Biomarkers in Idiopathic Membranous Nephropathy’, Medical Principles and Practice, 26(4), pp. 375–380. doi: 10.1159/000478782.
